# Supplementary material for: 2-{(1S,2S,4aR,8R,8aR)-8-Hy­droxy-4a,8-dimethyl-1-[(2E)-2-methyl­but-2-eno­yl­oxy]perhydro­naphthalen-2-yl}acrylic acid from Sclerorhachis platyrachis
Source: Acta Crystallogr Sect E Struct Rep Online. 2011 Sep 30;67(Pt 10):o2699. doi: 10.1107/S1600536811037640 (PMC3201322; doi:10.1107/S1600536811037640)
Supplement: Supplementary file 1 [file e-67-o2699-sup1.cif]

##############################################################################
#                                                                            #
# This CIF contains the data in a paper accepted for publication in          #
# Acta Crystallographica Section E. It conforms to the requirements of       #
# Notes for Authors for Acta Crystallographica Section E, and has been       #
# peer reviewed under the auspices of the IUCr Commission on Journals.       #
#                                                                            #
# Full details of the Crystallographic Information File format               #
# are given in the paper "The Crystallographic Information File (CIF):       #
# a New Standard Archive File for Crystallography" by S. R. Hall, F. H.      #
# Allen and I. D. Brown [Acta Cryst. (1991), A47, 655-685].                  #
#                                                                            #
# The current version of the core CIF dictionary is obtainable from          #
# ftp://ftp.iucr.org/pub/cif_core.dic.                                       #
#                                                                            #
# Software is freely available for graphical display of the structure(s)     #
# in this CIF. For information consult the CIF software page                 #
# http://www.iucr.org/resources/cif/software.                                #
#                                                                            #
# This file may be used for bona fide research purposes within the           #
# scientific community so long as proper attribution is given to the journal # 
# article from which it was obtained.                                        #
#                                                                            #
##############################################################################
data_global
_audit_creation_method     SHELXL-97
_journal_date_recd_electronic     2011-09-13
_journal_date_accepted     2011-09-15
_journal_name_full     'Acta Crystallographica, Section E'
_journal_year     2011
_journal_volume     67
_journal_issue     10
_journal_page_first     o2699
_journal_page_last     o2699
_journal_paper_category     QO
_journal_coeditor_code     JH2330
_publ_contact_author
;
     Dr. Seik Weng Ng
     Department of Chemistry
     University of Malaya
     50603 Kuala Lumpur
     Malaysia
;
_publ_contact_author_email     seikweng@um.edu.my
_publ_contact_author_fax     '03 7967 4193'
_publ_contact_author_phone     '03 7967 6778'
_publ_section_title
;\
2-{(1<i>S</i>,2<i>S</i>,4a<i>R</i>,8<i>R</i>,8a<i>R</i>)-8-Hydroxy-4a,8-\
dimethyl-1-[(2<i>E</i>)-2-methylbut-2-enoyloxy]perhydronaphthalen-2-yl}\
acrylic acid from <i>Sclerorhachis platyrachis</i>
;
loop_
    _publ_author_name
    _publ_author_address
    'Kheyrabadi, Rasool'
;
     Department of Chemistry
     Shahid Beheshti University, General Campus
     Tehran
     Iran
;
    'Habibi, Zohreh'
;
     Department of Chemistry
     Shahid Beheshti University, General Campus
     Tehran
     Iran
;
    'Ng, Seik Weng'
;
     Department of Chemistry
     University of Malaya
     50603 Kuala Lumpur
     Malaysia
     and
    Chemistry Department
    Faculty of Science
    King Abdulaziz University
    PO Box 80203 Jeddah
    Saudi Arabia
;
data_I
_audit_creation_method     SHELXL-97
_chemical_name_systematic
;
2-{(1<i>S</i>,2<i>S</i>,4a<i>R</i>,8<i>R</i>,8a<i>R</i>)-8-Hydroxy-
4a,8-dimethyl-1-[(2<i>E</i>)-2-methylbut-2-enoyloxy]decahydronaphthalen-
2-yl}acrylic acid
;
_chemical_name_common     ?
_chemical_formula_moiety     'C20 H30 O5'
_chemical_formula_sum     'C20 H30 O5'
_chemical_formula_iupac     'C20 H30 O5'
_chemical_formula_weight     350.44
_chemical_melting_point     ?
_symmetry_cell_setting     monoclinic
_symmetry_space_group_name_H-M     'P 21'
_symmetry_space_group_name_Hall     'P 2yb'
loop_
    _symmetry_equiv_pos_as_xyz
    'x, y, z'
    '-x, y+1/2, -z'
_cell_length_a     6.27180(10)
_cell_length_b     19.0285(3)
_cell_length_c     8.4530(2)
_cell_angle_alpha     90.00
_cell_angle_beta     110.184(2)
_cell_angle_gamma     90.00
_cell_volume     946.85(3)
_cell_formula_units_Z     2
_cell_measurement_reflns_used     4968
_cell_measurement_theta_min     5.57
_cell_measurement_theta_max     74.06
_cell_measurement_temperature     100(2)
_exptl_crystal_description     prism
_exptl_crystal_colour     colourless
_exptl_crystal_size_max     0.20
_exptl_crystal_size_mid     0.20
_exptl_crystal_size_min     0.20
_exptl_crystal_density_diffrn     1.229
_exptl_crystal_density_meas     ?
_exptl_crystal_density_method     'not measured'
_exptl_crystal_F_000     380
_exptl_absorpt_coefficient_mu     0.705
_exptl_absorpt_correction_type     multi-scan
_exptl_absorpt_process_details     '(CrysAlis PRO; Agilent, 2010)'
_exptl_absorpt_correction_T_min     0.8719
_exptl_absorpt_correction_T_max     0.8719
_diffrn_ambient_temperature     100(2)
_diffrn_radiation_type     CuK\a
_diffrn_radiation_wavelength     1.54184
_diffrn_radiation_source     'SuperNova (Cu) X-ray Source'
_diffrn_radiation_monochromator     Mirror
_diffrn_measurement_device_type
                  'Agilent SuperNova Dual diffractometer with an Atlas detector'
_diffrn_measurement_method     \w
_diffrn_detector_area_resol_mean     10.4041
_diffrn_reflns_number     5962
_diffrn_reflns_av_R_equivalents     0.0147
_diffrn_reflns_av_sigmaI/netI     0.0200
_diffrn_reflns_theta_min     5.58
_diffrn_reflns_theta_max     74.23
_diffrn_reflns_theta_full     74.23
_diffrn_measured_fraction_theta_max     0.984
_diffrn_measured_fraction_theta_full     0.984
_diffrn_reflns_limit_h_min     -6
_diffrn_reflns_limit_h_max     7
_diffrn_reflns_limit_k_min     -23
_diffrn_reflns_limit_k_max     22
_diffrn_reflns_limit_l_min     -10
_diffrn_reflns_limit_l_max     10
_diffrn_standards_number     0
_diffrn_standards_interval_count     0
_diffrn_standards_interval_time     0
_diffrn_standards_decay_%     0
_reflns_number_total     3663
_reflns_number_gt     3635
_reflns_threshold_expression     I>2\s(I)
_refine_ls_structure_factor_coef     Fsqd
_refine_ls_matrix_type     full
_refine_ls_R_factor_all     0.0281
_refine_ls_R_factor_gt     0.0279
_refine_ls_wR_factor_gt     0.0755
_refine_ls_wR_factor_ref     0.0758
_refine_ls_goodness_of_fit_ref     1.032
_refine_ls_restrained_S_all     1.031
_refine_ls_number_reflns     3663
_refine_ls_number_parameters     238
_refine_ls_number_restraints     1
_refine_ls_hydrogen_treatment     mixed
_refine_ls_weighting_scheme     calc
_refine_ls_weighting_details
         'calc w=1/[\s^2^(Fo^2^)+(0.0493P)^2^+0.1079P] where P=(Fo^2^+2Fc^2^)/3'
_atom_sites_solution_hydrogens     geom
_atom_sites_solution_primary     direct
_atom_sites_solution_secondary     difmap
_refine_ls_shift/su_max     0.001
_refine_ls_shift/su_mean     0.001
_refine_diff_density_max     0.191
_refine_diff_density_min     -0.131
_refine_ls_extinction_method     none
_refine_ls_extinction_coef     ?
_refine_ls_abs_structure_details     'Flack (1983), 1705 Friedel pairs'
_refine_ls_abs_structure_Flack     0.08(11)
loop_
    _atom_type_symbol
    _atom_type_description
    _atom_type_scat_dispersion_real
    _atom_type_scat_dispersion_imag
    _atom_type_scat_source
    'C' 'C' 0.0181 0.0091
                         'International Tables Vol C Tables 4.2.6.8 and 6.1.1.4'
    'H' 'H' 0.0000 0.0000
                         'International Tables Vol C Tables 4.2.6.8 and 6.1.1.4'
    'O' 'O' 0.0492 0.0322
                         'International Tables Vol C Tables 4.2.6.8 and 6.1.1.4'
_computing_data_collection     'CrysAlis PRO (Agilent, 2010)'
_computing_cell_refinement     'CrysAlis PRO (Agilent, 2010)'
_computing_data_reduction     'CrysAlis PRO (Agilent, 2010)'
_computing_structure_solution     'SHELXS97 (Sheldrick, 2008)'
_computing_structure_refinement     'SHELXL97 (Sheldrick, 2008)'
_computing_molecular_graphics     'X-SEED (Barbour, 2001)'
_computing_publication_material     'publCIF (Westrip, 2010)'
loop_
    _atom_site_type_symbol
    _atom_site_label
    _atom_site_fract_x
    _atom_site_fract_y
    _atom_site_fract_z
    _atom_site_U_iso_or_equiv
    _atom_site_adp_type
    _atom_site_calc_flag
    _atom_site_refinement_flags
    _atom_site_occupancy
    _atom_site_symmetry_multiplicity
    _atom_site_disorder_assembly
    _atom_site_disorder_group
    O O1 0.94364(17) 0.50094(5) 0.32350(12) 0.0229(2) Uani d . 1 1 . .
    O O2 1.0317(2) 0.39226(6) 0.42340(14) 0.0337(2) Uani d . 1 1 . .
    O O3 0.88724(14) 0.44178(4) -0.13924(11) 0.01664(18) Uani d . 1 1 . .
    O O4 0.64080(17) 0.41443(5) -0.00727(13) 0.0264(2) Uani d . 1 1 . .
    O O5 0.76555(15) 0.51072(5) -0.43525(11) 0.01914(19) Uani d . 1 1 . .
    C C1 1.0458(2) 0.43922(7) 0.33077(16) 0.0212(3) Uani d . 1 1 . .
    C C2 1.1838(2) 0.43410(7) 0.21712(15) 0.0190(2) Uani d . 1 1 . .
    C C3 1.3138(3) 0.37790(8) 0.2342(2) 0.0305(3) Uani d . 1 1 . .
    H H3A 1.3167 0.3431 0.3155 0.037 Uiso calc R 1 1 . .
    H H3B 1.4042 0.3723 0.1651 0.037 Uiso calc R 1 1 . .
    C C4 1.1868(2) 0.49268(6) 0.09608(15) 0.0170(2) Uani d . 1 1 . .
    H H4 1.2901 0.4766 0.0358 0.020 Uiso calc R 1 1 . .
    C C5 1.2922(2) 0.56070(7) 0.19001(15) 0.0200(3) Uani d . 1 1 . .
    H H5A 1.2069 0.5752 0.2636 0.024 Uiso calc R 1 1 . .
    H H5B 1.4512 0.5514 0.2626 0.024 Uiso calc R 1 1 . .
    C C6 1.2884(2) 0.62031(7) 0.06860(16) 0.0199(3) Uani d . 1 1 . .
    H H6A 1.3928 0.6086 0.0073 0.024 Uiso calc R 1 1 . .
    H H6B 1.3454 0.6637 0.1342 0.024 Uiso calc R 1 1 . .
    C C7 1.0501(2) 0.63443(6) -0.06021(15) 0.0167(2) Uani d . 1 1 . .
    C C8 0.8926(2) 0.65941(7) 0.03410(16) 0.0205(3) Uani d . 1 1 . .
    H H8A 0.9591 0.7008 0.1024 0.031 Uiso calc R 1 1 . .
    H H8B 0.8751 0.6217 0.1075 0.031 Uiso calc R 1 1 . .
    H H8C 0.7435 0.6717 -0.0477 0.031 Uiso calc R 1 1 . .
    C C9 1.0683(2) 0.69343(7) -0.17927(17) 0.0198(3) Uani d . 1 1 . .
    H H9A 1.1013 0.7383 -0.1162 0.024 Uiso calc R 1 1 . .
    H H9B 1.1968 0.6832 -0.2182 0.024 Uiso calc R 1 1 . .
    C C10 0.8522(2) 0.70175(7) -0.33205(16) 0.0205(3) Uani d . 1 1 . .
    H H10A 0.7238 0.7141 -0.2946 0.025 Uiso calc R 1 1 . .
    H H10B 0.8720 0.7402 -0.4047 0.025 Uiso calc R 1 1 . .
    C C11 0.8004(2) 0.63328(7) -0.43153(15) 0.0196(3) Uani d . 1 1 . .
    H H11A 0.9268 0.6226 -0.4726 0.023 Uiso calc R 1 1 . .
    H H11B 0.6611 0.6396 -0.5313 0.023 Uiso calc R 1 1 . .
    C C12 0.7668(2) 0.57076(7) -0.32876(14) 0.0165(2) Uani d . 1 1 . .
    C C13 0.5355(2) 0.57294(7) -0.30647(15) 0.0210(3) Uani d . 1 1 . .
    H H13A 0.5234 0.5336 -0.2353 0.031 Uiso calc R 1 1 . .
    H H13B 0.4151 0.5693 -0.4169 0.031 Uiso calc R 1 1 . .
    H H13C 0.5196 0.6173 -0.2529 0.031 Uiso calc R 1 1 . .
    C C14 0.97307(19) 0.56460(6) -0.16172(14) 0.0150(2) Uani d . 1 1 . .
    H H14 1.1038 0.5505 -0.1968 0.018 Uiso calc R 1 1 . .
    C C15 0.95518(19) 0.50674(6) -0.04079(14) 0.0144(2) Uani d . 1 1 . .
    H H15 0.8402 0.5198 0.0118 0.017 Uiso calc R 1 1 . .
    C C16 0.7264(2) 0.40082(6) -0.11125(15) 0.0178(2) Uani d . 1 1 . .
    C C17 0.6621(2) 0.33936(6) -0.22701(15) 0.0172(2) Uani d . 1 1 . .
    C C18 0.7910(2) 0.32087(7) -0.31761(16) 0.0196(3) Uani d . 1 1 . .
    H H18 0.9227 0.3486 -0.3021 0.024 Uiso calc R 1 1 . .
    C C19 0.7516(2) 0.26166(7) -0.44010(17) 0.0249(3) Uani d . 1 1 . .
    H H19A 0.8832 0.2301 -0.4053 0.037 Uiso calc R 1 1 . .
    H H19B 0.7301 0.2804 -0.5526 0.037 Uiso calc R 1 1 . .
    H H19C 0.6156 0.2356 -0.4429 0.037 Uiso calc R 1 1 . .
    C C20 0.4449(2) 0.30420(7) -0.23055(18) 0.0249(3) Uani d . 1 1 . .
    H H20A 0.4210 0.2614 -0.2990 0.037 Uiso calc R 1 1 . .
    H H20B 0.3170 0.3364 -0.2795 0.037 Uiso calc R 1 1 . .
    H H20C 0.4556 0.2920 -0.1154 0.037 Uiso calc R 1 1 . .
    H H1 0.881(4) 0.5016(12) 0.399(3) 0.053(6) Uiso d . 1 1 . .
    H H5 0.787(4) 0.4729(12) -0.379(3) 0.041(5) Uiso d . 1 1 . .
loop_
    _atom_site_aniso_label
    _atom_site_aniso_U_11
    _atom_site_aniso_U_22
    _atom_site_aniso_U_33
    _atom_site_aniso_U_12
    _atom_site_aniso_U_13
    _atom_site_aniso_U_23
    O1 0.0310(5) 0.0223(5) 0.0201(4) 0.0048(4) 0.0150(4) 0.0010(4)
    O2 0.0468(6) 0.0291(5) 0.0353(6) 0.0089(5) 0.0270(5) 0.0130(5)
    O3 0.0187(4) 0.0162(4) 0.0172(4) -0.0033(3) 0.0090(3) -0.0039(3)
    O4 0.0302(5) 0.0262(5) 0.0305(5) -0.0080(4) 0.0205(4) -0.0073(4)
    O5 0.0248(5) 0.0190(5) 0.0144(4) 0.0004(4) 0.0078(3) -0.0025(4)
    C1 0.0245(6) 0.0220(6) 0.0178(6) 0.0016(5) 0.0082(5) 0.0016(5)
    C2 0.0211(5) 0.0192(6) 0.0170(5) -0.0002(5) 0.0069(4) 0.0022(5)
    C3 0.0377(8) 0.0240(7) 0.0382(8) 0.0084(6) 0.0238(7) 0.0095(6)
    C4 0.0175(6) 0.0182(6) 0.0162(5) -0.0002(4) 0.0069(5) 0.0005(5)
    C5 0.0199(6) 0.0217(7) 0.0153(5) -0.0035(5) 0.0019(4) 0.0003(5)
    C6 0.0185(6) 0.0209(6) 0.0194(6) -0.0042(5) 0.0053(5) 0.0000(5)
    C7 0.0186(6) 0.0156(6) 0.0159(5) -0.0025(4) 0.0058(5) -0.0017(4)
    C8 0.0244(6) 0.0189(6) 0.0193(6) -0.0004(5) 0.0090(5) -0.0041(5)
    C9 0.0218(6) 0.0169(6) 0.0214(6) -0.0017(4) 0.0083(5) 0.0003(4)
    C10 0.0252(6) 0.0161(6) 0.0207(6) 0.0034(5) 0.0084(5) 0.0027(5)
    C11 0.0220(6) 0.0212(6) 0.0150(6) 0.0017(5) 0.0057(5) 0.0010(5)
    C12 0.0184(6) 0.0170(6) 0.0147(5) 0.0011(5) 0.0063(4) -0.0024(5)
    C13 0.0166(6) 0.0269(7) 0.0189(6) 0.0014(5) 0.0054(5) -0.0025(5)
    C14 0.0147(5) 0.0168(6) 0.0147(5) -0.0004(4) 0.0067(4) -0.0020(5)
    C15 0.0167(6) 0.0133(5) 0.0141(5) -0.0008(4) 0.0065(4) -0.0027(4)
    C16 0.0161(5) 0.0196(6) 0.0186(6) -0.0007(4) 0.0072(4) 0.0017(5)
    C17 0.0166(5) 0.0157(6) 0.0182(5) -0.0002(4) 0.0045(4) 0.0013(4)
    C18 0.0186(6) 0.0196(6) 0.0197(6) -0.0010(5) 0.0054(5) -0.0006(5)
    C19 0.0265(6) 0.0251(7) 0.0232(7) -0.0012(5) 0.0088(5) -0.0056(5)
    C20 0.0199(6) 0.0232(7) 0.0333(7) -0.0044(5) 0.0113(5) -0.0041(5)
loop_
    _geom_bond_atom_site_label_1
    _geom_bond_atom_site_label_2
    _geom_bond_site_symmetry_2
    _geom_bond_distance
    _geom_bond_publ_flag
    O1 C1 . 1.3290(16) ?
    O1 H1 . 0.85(2) ?
    O2 C1 . 1.2113(16) ?
    O3 C16 . 1.3586(15) ?
    O3 C15 . 1.4689(13) ?
    O4 C16 . 1.2056(16) ?
    O5 C12 . 1.4530(14) ?
    O5 H5 . 0.85(2) ?
    C1 C2 . 1.5021(17) ?
    C2 C3 . 1.322(2) ?
    C2 C4 . 1.5175(16) ?
    C3 H3A . 0.9500 ?
    C3 H3B . 0.9500 ?
    C4 C15 . 1.5365(15) ?
    C4 C5 . 1.5429(17) ?
    C4 H4 . 1.0000 ?
    C5 C6 . 1.5245(17) ?
    C5 H5A . 0.9900 ?
    C5 H5B . 0.9900 ?
    C6 C7 . 1.5394(17) ?
    C6 H6A . 0.9900 ?
    C6 H6B . 0.9900 ?
    C7 C9 . 1.5380(17) ?
    C7 C8 . 1.5428(17) ?
    C7 C14 . 1.5650(16) ?
    C8 H8A . 0.9800 ?
    C8 H8B . 0.9800 ?
    C8 H8C . 0.9800 ?
    C9 C10 . 1.5236(18) ?
    C9 H9A . 0.9900 ?
    C9 H9B . 0.9900 ?
    C10 C11 . 1.5237(18) ?
    C10 H10A . 0.9900 ?
    C10 H10B . 0.9900 ?
    C11 C12 . 1.5297(17) ?
    C11 H11A . 0.9900 ?
    C11 H11B . 0.9900 ?
    C12 C13 . 1.5265(16) ?
    C12 C14 . 1.5559(15) ?
    C13 H13A . 0.9800 ?
    C13 H13B . 0.9800 ?
    C13 H13C . 0.9800 ?
    C14 C15 . 1.5325(16) ?
    C14 H14 . 1.0000 ?
    C15 H15 . 1.0000 ?
    C16 C17 . 1.4885(16) ?
    C17 C18 . 1.3388(18) ?
    C17 C20 . 1.5083(17) ?
    C18 C19 . 1.4920(17) ?
    C18 H18 . 0.9500 ?
    C19 H19A . 0.9800 ?
    C19 H19B . 0.9800 ?
    C19 H19C . 0.9800 ?
    C20 H20A . 0.9800 ?
    C20 H20B . 0.9800 ?
    C20 H20C . 0.9800 ?
loop_
    _geom_angle_atom_site_label_1
    _geom_angle_atom_site_label_2
    _geom_angle_atom_site_label_3
    _geom_angle_site_symmetry_1
    _geom_angle_site_symmetry_3
    _geom_angle
    _geom_angle_publ_flag
    C1 O1 H1 . . 108.4(15) ?
    C16 O3 C15 . . 118.15(9) ?
    C12 O5 H5 . . 110.5(14) ?
    O2 C1 O1 . . 122.71(12) ?
    O2 C1 C2 . . 123.53(12) ?
    O1 C1 C2 . . 113.74(11) ?
    C3 C2 C1 . . 116.90(12) ?
    C3 C2 C4 . . 121.14(12) ?
    C1 C2 C4 . . 121.84(11) ?
    C2 C3 H3A . . 120.0 ?
    C2 C3 H3B . . 120.0 ?
    H3A C3 H3B . . 120.0 ?
    C2 C4 C15 . . 114.03(10) ?
    C2 C4 C5 . . 111.84(10) ?
    C15 C4 C5 . . 111.54(10) ?
    C2 C4 H4 . . 106.3 ?
    C15 C4 H4 . . 106.3 ?
    C5 C4 H4 . . 106.3 ?
    C6 C5 C4 . . 111.93(10) ?
    C6 C5 H5A . . 109.2 ?
    C4 C5 H5A . . 109.2 ?
    C6 C5 H5B . . 109.2 ?
    C4 C5 H5B . . 109.2 ?
    H5A C5 H5B . . 107.9 ?
    C5 C6 C7 . . 113.06(10) ?
    C5 C6 H6A . . 109.0 ?
    C7 C6 H6A . . 109.0 ?
    C5 C6 H6B . . 109.0 ?
    C7 C6 H6B . . 109.0 ?
    H6A C6 H6B . . 107.8 ?
    C6 C7 C9 . . 108.48(10) ?
    C6 C7 C8 . . 109.08(10) ?
    C9 C7 C8 . . 108.57(10) ?
    C6 C7 C14 . . 106.28(10) ?
    C9 C7 C14 . . 109.85(9) ?
    C8 C7 C14 . . 114.42(10) ?
    C7 C8 H8A . . 109.5 ?
    C7 C8 H8B . . 109.5 ?
    H8A C8 H8B . . 109.5 ?
    C7 C8 H8C . . 109.5 ?
    H8A C8 H8C . . 109.5 ?
    H8B C8 H8C . . 109.5 ?
    C10 C9 C7 . . 112.67(10) ?
    C10 C9 H9A . . 109.1 ?
    C7 C9 H9A . . 109.1 ?
    C10 C9 H9B . . 109.1 ?
    C7 C9 H9B . . 109.1 ?
    H9A C9 H9B . . 107.8 ?
    C11 C10 C9 . . 109.70(10) ?
    C11 C10 H10A . . 109.7 ?
    C9 C10 H10A . . 109.7 ?
    C11 C10 H10B . . 109.7 ?
    C9 C10 H10B . . 109.7 ?
    H10A C10 H10B . . 108.2 ?
    C10 C11 C12 . . 113.36(10) ?
    C10 C11 H11A . . 108.9 ?
    C12 C11 H11A . . 108.9 ?
    C10 C11 H11B . . 108.9 ?
    C12 C11 H11B . . 108.9 ?
    H11A C11 H11B . . 107.7 ?
    O5 C12 C13 . . 107.20(10) ?
    O5 C12 C11 . . 103.42(9) ?
    C13 C12 C11 . . 111.83(11) ?
    O5 C12 C14 . . 109.15(9) ?
    C13 C12 C14 . . 114.71(9) ?
    C11 C12 C14 . . 109.86(10) ?
    C12 C13 H13A . . 109.5 ?
    C12 C13 H13B . . 109.5 ?
    H13A C13 H13B . . 109.5 ?
    C12 C13 H13C . . 109.5 ?
    H13A C13 H13C . . 109.5 ?
    H13B C13 H13C . . 109.5 ?
    C15 C14 C12 . . 115.48(9) ?
    C15 C14 C7 . . 108.91(9) ?
    C12 C14 C7 . . 115.86(10) ?
    C15 C14 H14 . . 105.1 ?
    C12 C14 H14 . . 105.1 ?
    C7 C14 H14 . . 105.1 ?
    O3 C15 C14 . . 107.48(8) ?
    O3 C15 C4 . . 107.10(9) ?
    C14 C15 C4 . . 111.08(9) ?
    O3 C15 H15 . . 110.4 ?
    C14 C15 H15 . . 110.4 ?
    C4 C15 H15 . . 110.4 ?
    O4 C16 O3 . . 123.23(11) ?
    O4 C16 C17 . . 124.06(11) ?
    O3 C16 C17 . . 112.67(10) ?
    C18 C17 C16 . . 120.16(11) ?
    C18 C17 C20 . . 126.28(12) ?
    C16 C17 C20 . . 113.55(11) ?
    C17 C18 C19 . . 127.40(12) ?
    C17 C18 H18 . . 116.3 ?
    C19 C18 H18 . . 116.3 ?
    C18 C19 H19A . . 109.5 ?
    C18 C19 H19B . . 109.5 ?
    H19A C19 H19B . . 109.5 ?
    C18 C19 H19C . . 109.5 ?
    H19A C19 H19C . . 109.5 ?
    H19B C19 H19C . . 109.5 ?
    C17 C20 H20A . . 109.5 ?
    C17 C20 H20B . . 109.5 ?
    H20A C20 H20B . . 109.5 ?
    C17 C20 H20C . . 109.5 ?
    H20A C20 H20C . . 109.5 ?
    H20B C20 H20C . . 109.5 ?
loop_
    _geom_torsion_atom_site_label_1
    _geom_torsion_atom_site_label_2
    _geom_torsion_atom_site_label_3
    _geom_torsion_atom_site_label_4
    _geom_torsion_site_symmetry_1
    _geom_torsion_site_symmetry_2
    _geom_torsion_site_symmetry_3
    _geom_torsion_site_symmetry_4
    _geom_torsion
    _geom_torsion_publ_flag
    O2 C1 C2 C3 . . . . -7.2(2) ?
    O1 C1 C2 C3 . . . . 171.30(13) ?
    O2 C1 C2 C4 . . . . 176.65(13) ?
    O1 C1 C2 C4 . . . . -4.81(17) ?
    C3 C2 C4 C15 . . . . 120.75(14) ?
    C1 C2 C4 C15 . . . . -63.31(15) ?
    C3 C2 C4 C5 . . . . -111.53(15) ?
    C1 C2 C4 C5 . . . . 64.41(15) ?
    C2 C4 C5 C6 . . . . -178.17(10) ?
    C15 C4 C5 C6 . . . . -49.13(14) ?
    C4 C5 C6 C7 . . . . 53.90(14) ?
    C5 C6 C7 C9 . . . . -178.02(10) ?
    C5 C6 C7 C8 . . . . 63.89(13) ?
    C5 C6 C7 C14 . . . . -59.95(13) ?
    C6 C7 C9 C10 . . . . 168.69(10) ?
    C8 C7 C9 C10 . . . . -72.89(13) ?
    C14 C7 C9 C10 . . . . 52.92(13) ?
    C7 C9 C10 C11 . . . . -59.35(14) ?
    C9 C10 C11 C12 . . . . 59.45(14) ?
    C10 C11 C12 O5 . . . . -169.09(10) ?
    C10 C11 C12 C13 . . . . 75.89(13) ?
    C10 C11 C12 C14 . . . . -52.68(13) ?
    O5 C12 C14 C15 . . . . -70.92(12) ?
    C13 C12 C14 C15 . . . . 49.37(14) ?
    C11 C12 C14 C15 . . . . 176.34(9) ?
    O5 C12 C14 C7 . . . . 160.04(9) ?
    C13 C12 C14 C7 . . . . -79.68(14) ?
    C11 C12 C14 C7 . . . . 47.30(13) ?
    C6 C7 C14 C15 . . . . 63.08(12) ?
    C9 C7 C14 C15 . . . . -179.76(9) ?
    C8 C7 C14 C15 . . . . -57.36(13) ?
    C6 C7 C14 C12 . . . . -164.75(10) ?
    C9 C7 C14 C12 . . . . -47.59(13) ?
    C8 C7 C14 C12 . . . . 74.81(13) ?
    C16 O3 C15 C14 . . . . -137.12(10) ?
    C16 O3 C15 C4 . . . . 103.46(11) ?
    C12 C14 C15 O3 . . . . 48.75(12) ?
    C7 C14 C15 O3 . . . . -178.88(8) ?
    C12 C14 C15 C4 . . . . 165.60(9) ?
    C7 C14 C15 C4 . . . . -62.02(12) ?
    C2 C4 C15 O3 . . . . -60.90(12) ?
    C5 C4 C15 O3 . . . . 171.23(9) ?
    C2 C4 C15 C14 . . . . -177.99(10) ?
    C5 C4 C15 C14 . . . . 54.14(12) ?
    C15 O3 C16 O4 . . . . -1.68(17) ?
    C15 O3 C16 C17 . . . . 176.10(9) ?
    O4 C16 C17 C18 . . . . -168.19(13) ?
    O3 C16 C17 C18 . . . . 14.06(16) ?
    O4 C16 C17 C20 . . . . 12.88(18) ?
    O3 C16 C17 C20 . . . . -164.88(11) ?
    C16 C17 C18 C19 . . . . -179.39(12) ?
    C20 C17 C18 C19 . . . . -0.6(2) ?
loop_
    _geom_hbond_atom_site_label_D
    _geom_hbond_atom_site_label_H
    _geom_hbond_atom_site_label_A
    _geom_hbond_site_symmetry_A
    _geom_hbond_distance_DH
    _geom_hbond_distance_HA
    _geom_hbond_distance_DA
    _geom_hbond_angle_DHA
    _geom_hbond_publ_flag
    O1 H1 O5 1_556 0.85(2) 1.80(2) 2.6480(10)
                                            174(2) yes
    O5 H5 O3 . 0.85(2) 1.99(2) 2.6920(10)
                                        139(2) yes
