# Supplementary material for: 2-{(1S,2S,4aR,8R,8aR)-8-Hy­droxy-4a,8-dimethyl-1-[(2E)-2-methyl­but-2-eno­yl­oxy]perhydro­naphthalen-2-yl}acrylic acid from Sclerorhachis platyrachis
Source: Acta Crystallogr Sect E Struct Rep Online. 2011 Sep 30;67(Pt 10):o2699. doi: 10.1107/S1600536811037640 (PMC3201322; doi:10.1107/S1600536811037640)
Supplement: Supplementary file 2 [file e-67-o2699-Isup2.hkl]

# 
# h,k,l, Fc-squared, Fo-squared, sigma(Fo-squared) and status flag 
# 
data_I
_shelx_title '  P21' 
_shelx_refln_list_code          4 
_shelx_F_calc_maximum       66.50 
_exptl_crystal_F_000       380.00 
_reflns_d_resolution_high  0.8011 
 
loop_ 
 _symmetry_equiv_pos_as_xyz 
 'x, y, z' 
 '-x, y+1/2, -z' 
 
_cell_length_a     6.2718 
_cell_length_b    19.0285 
_cell_length_c     8.4530 
_cell_angle_alpha  90.000 
_cell_angle_beta  110.184 
_cell_angle_gamma  90.000 
 
_shelx_F_squared_multiplier     1.000 
 
loop_ 
 _refln_index_h 
 _refln_index_k 
 _refln_index_l 
 _refln_F_squared_calc 
 _refln_F_squared_meas 
 _refln_F_squared_sigma 
 _refln_observed_status 
   1 -23   0        9.01        8.48      0.82 o 
   0 -22   0       51.45       51.43      2.33 o 
   1 -22   0        2.00        1.69      0.44 o 
   2 -22   0        0.13        0.48      0.22 o 
   1 -21   0       57.70       67.56      3.09 o 
   2 -21   0       59.10       62.85      2.78 o 
   3 -21   0       67.82       72.22      2.33 o 
   0 -20   0       38.98       41.95      2.60 o 
   1 -20   0      130.54      143.60      5.26 o 
   2 -20   0       83.69       95.53      3.76 o 
   3 -20   0        6.86        7.67      0.91 o 
   1 -19   0       51.76       56.35      1.75 o 
   2 -19   0       47.85       51.52      2.08 o 
   3 -19   0       95.21      100.76      3.60 o 
   0 -18   0      237.11      247.99      6.73 o 
   1 -18   0      150.30      161.82      3.34 o 
   2 -18   0        3.38        2.75      0.51 o 
   3 -18   0      136.12      141.12      7.00 o 
   4 -18   0      103.67      105.22      2.85 o 
   1 -17   0      224.42      236.43      5.82 o 
   2 -17   0      104.59      110.11      2.69 o 
   3 -17   0      103.14      104.11      2.51 o 
   4 -17   0       93.49       88.90      2.30 o 
   0 -16   0     1742.54     1837.81     17.87 o 
   1 -16   0      542.67      550.95      5.61 o 
   2 -16   0        7.59        8.57      0.76 o 
   3 -16   0        9.00        9.80      1.13 o 
   4 -16   0      204.00      215.66      3.85 o 
   5 -16   0       19.21       19.75      1.42 o 
   1 -15   0      200.98      206.20      5.23 o 
   2 -15   0      286.09      295.21      4.35 o 
   3 -15   0       81.77       82.98      2.32 o 
   4 -15   0       25.71       26.78      1.42 o 
   5 -15   0       38.15       41.98      2.29 o 
   0 -14   0      722.73      765.77     10.58 o 
   1 -14   0      156.26      170.01      2.56 o 
   2 -14   0      146.21      154.58      3.05 o 
   3 -14   0      111.32      118.79      3.89 o 
   4 -14   0        8.33        7.95      0.67 o 
   5 -14   0       13.99       12.62      1.37 o 
   1 -13   0      425.28      434.06      7.17 o 
   2 -13   0      103.64      108.49      2.45 o 
   3 -13   0      184.90      189.40      3.41 o 
   4 -13   0      302.67      296.71      7.48 o 
   5 -13   0      190.62      199.15      5.72 o 
   6 -13   0       18.79       18.84      1.20 o 
   0 -12   0      384.84      415.59      6.81 o 
   1 -12   0       58.20       58.56      2.53 o 
   2 -12   0       38.54       34.40      1.27 o 
   3 -12   0       22.97       22.84      1.14 o 
   4 -12   0       98.78      102.89      8.11 o 
   5 -12   0       40.92       41.19      2.70 o 
   6 -12   0        5.49        6.04      0.78 o 
   1 -11   0      430.71      427.29      6.53 o 
   2 -11   0       81.08       78.77      2.99 o 
   3 -11   0        1.07        1.06      0.29 o 
   4 -11   0      166.82      160.75      3.90 o 
   5 -11   0      105.07      104.18      4.44 o 
   6 -11   0       17.78       17.59      1.42 o 
   0 -10   0      468.37      514.08      6.74 o 
   1 -10   0       49.53       50.71      2.11 o 
   2 -10   0       59.78       58.26      1.61 o 
   3 -10   0        9.97       10.89      0.73 o 
   4 -10   0       97.77      103.46      6.13 o 
   5 -10   0       40.82       38.24      2.73 o 
   6 -10   0        4.13        3.74      0.73 o 
   1  -9   0      151.18      156.05      2.98 o 
   2  -9   0        8.23        7.04      0.65 o 
   3  -9   0      115.12      120.45      2.65 o 
   4  -9   0       22.59       24.22      1.01 o 
   5  -9   0      109.83      105.48      4.62 o 
   6  -9   0       38.61       41.24      2.42 o 
   0  -8   0      411.18      405.57      5.12 o 
   1  -8   0      122.92      127.43      1.92 o 
   2  -8   0       96.88      103.24      2.04 o 
   3  -8   0      264.99      262.89      6.58 o 
   4  -8   0      130.34      136.05      2.06 o 
   5  -8   0        2.97        4.15      0.67 o 
   6  -8   0       25.30       28.94      2.11 o 
   1  -7   0      143.81      142.16      1.93 o 
   2  -7   0      211.33      194.22      2.72 o 
   3  -7   0       87.45       84.00      2.97 o 
   4  -7   0       16.10       19.22      1.01 o 
   5  -7   0       74.14       73.05      2.68 o 
   6  -7   0       47.72       43.66      2.67 o 
   7  -7   0       14.98       11.64      0.84 o 
   0  -6   0       33.00       35.87      1.30 o 
   1  -6   0      494.97      469.58      3.29 o 
   2  -6   0        8.01       10.76      0.86 o 
   3  -6   0      346.46      371.40      6.21 o 
   4  -6   0       40.20       41.19      1.45 o 
   5  -6   0       20.48       22.87      1.49 o 
   6  -6   0        9.49       10.51      1.32 o 
   7  -6   0       54.70       53.56      1.94 o 
   1  -5   0      433.22      424.36      2.94 o 
   2  -5   0      548.17      558.62      5.98 o 
   3  -5   0       22.79       24.63      1.58 o 
   4  -5   0      213.83      201.93      3.16 o 
   5  -5   0      122.63      122.98      3.45 o 
   6  -5   0      173.21      171.49      3.76 o 
   7  -5   0      126.17      125.68      3.14 o 
   0  -4   0      464.09      490.57      3.82 o 
   1  -4   0     3370.25     3163.78     10.32 o 
   2  -4   0       55.79       63.49      1.96 o 
   3  -4   0      457.85      505.70      7.05 o 
   4  -4   0      582.94      590.96      9.13 o 
   5  -4   0       65.43       64.69      3.43 o 
   6  -4   0       31.54       32.12      1.65 o 
   7  -4   0        5.72        4.64      0.64 o 
   1  -3   0       58.58       54.06      1.29 o 
   2  -3   0      595.42      621.53      6.05 o 
   3  -3   0      456.61      504.20      6.97 o 
   4  -3   0      366.44      364.79      7.15 o 
   5  -3   0      644.53      614.78      7.48 o 
   6  -3   0      207.71      204.51      4.15 o 
   7  -3   0       50.32       47.82      2.08 o 
   1  -2   0     1484.37     1404.06      6.26 o 
   2  -2   0       64.01       73.60      2.04 o 
   3  -2   0      314.17      329.62      5.59 o 
   4  -2   0      189.73      186.14      5.09 o 
   5  -2   0       19.28       21.31      1.13 o 
   6  -2   0       25.78       25.88      2.01 o 
   7  -2   0        7.47        8.24      0.88 o 
   1  -1   0     1185.32     1101.26      5.34 o 
   2  -1   0      462.13      438.25      4.94 o 
   3  -1   0      189.49      202.78      4.35 o 
   4  -1   0      228.73      218.43      5.46 o 
   5  -1   0       31.35       29.48      1.30 o 
   6  -1   0       19.82       18.74      1.25 o 
   7  -1   0       69.19       67.87      2.54 o 
   2   0   0      325.71      324.71      4.24 o 
   3   0   0      121.30      124.49      3.40 o 
   4   0   0      220.80      233.71      5.64 o 
   5   0   0        3.60        2.78      0.74 o 
   6   0   0       12.07        9.73      0.89 o 
   7   0   0       28.67       32.74      1.77 o 
   1   1   0     1182.99     1121.19      5.42 o 
   2   1   0      461.08      461.72      5.04 o 
   3   1   0      190.81      172.52      4.02 o 
   4   1   0      227.68      234.98      5.64 o 
   5   1   0       30.79       28.33      1.26 o 
   6   1   0       19.51       17.47      1.18 o 
   7   1   0       68.91       71.17      2.59 o 
   1   2   0     1493.23     1380.41     25.50 o 
   2   2   0       64.68       69.64      1.66 o 
   3   2   0      313.72      286.30      5.16 o 
   4   2   0      188.35      194.78      5.16 o 
   5   2   0       19.33       14.51      1.09 o 
   6   2   0       26.51       25.44      1.41 o 
   7   2   0        7.43        9.91      0.95 o 
   1   3   0       58.60       85.31     25.20 o 
   2   3   0      600.87      616.23      4.09 o 
   3   3   0      458.56      456.65      6.54 o 
   4   3   0      366.26      379.72      7.22 o 
   5   3   0      642.82      599.21      9.20 o 
   6   3   0      208.89      214.96      4.15 o 
   7   3   0       49.87       51.32      2.11 o 
   0   4   0      457.36      466.64      3.17 o 
   1   4   0     3367.93     3165.21      8.62 o 
   2   4   0       56.91       62.14      1.36 o 
   3   4   0      457.00      479.01      6.73 o 
   4   4   0      584.33      622.95      9.32 o 
   5   4   0       64.78       67.81      2.36 o 
   6   4   0       31.49       40.99      1.70 o 
   1   5   0      433.57      419.47      3.09 o 
   2   5   0      550.47      543.10      3.93 o 
   3   5   0       22.12       20.40      2.68 o 
   4   5   0      214.58      215.94      3.90 o 
   5   5   0      125.35      124.17      3.16 o 
   6   5   0      174.40      178.92      5.40 o 
   0   6   0       32.81       36.02      1.00 o 
   1   6   0      495.07      465.76      2.77 o 
   2   6   0        7.92       10.80      0.63 o 
   3   6   0      345.60      355.08      5.92 o 
   4   6   0       42.05       45.42      1.83 o 
   5   6   0       19.89       18.42      1.02 o 
   6   6   0        9.06       11.84      1.38 o 
   1   7   0      143.62      135.00      2.80 o 
   2   7   0      212.82      186.42      3.51 o 
   3   7   0       89.44       84.46      6.85 o 
   4   7   0       16.30       21.29      1.26 o 
   5   7   0       76.03       70.86      2.33 o 
   6   7   0       46.90       39.38      2.43 o 
   0   8   0      414.32      394.44      5.21 o 
   1   8   0      123.03      119.77      1.63 o 
   2   8   0       96.75       94.74      1.96 o 
   3   8   0      263.52      252.42      5.12 o 
   4   8   0      131.69      134.53      3.21 o 
   5   8   0        2.91        3.84      0.85 o 
   6   8   0       25.56       25.98      1.91 o 
   1   9   0      151.28      144.31      3.65 o 
   2   9   0        8.59        7.01      0.51 o 
   3   9   0      115.89      118.96      4.53 o 
   4   9   0       22.46       22.19      1.91 o 
   5   9   0      109.24      112.10      4.37 o 
   6   9   0       39.01       41.38      2.30 o 
   0  10   0      470.28      472.25      6.53 o 
   1  10   0       50.32       48.28      1.17 o 
   2  10   0       60.12       55.41      1.38 o 
   3  10   0        9.63       10.18      1.16 o 
   4  10   0       96.96       97.24      4.06 o 
   5  10   0       41.35       44.74      2.73 o 
   6  10   0        4.01        4.58      0.73 o 
   1  11   0      430.43      401.19      4.44 o 
   2  11   0       82.25       73.51      2.12 o 
   3  11   0        1.06        1.22      0.46 o 
   4  11   0      165.99      158.26      5.23 o 
   5  11   0      104.17      109.68      4.15 o 
   6  11   0       17.27       16.36      1.29 o 
   0  12   0      381.15      384.27      6.78 o 
   1  12   0       58.01       54.66      1.85 o 
   2  12   0       37.74       30.40      1.43 o 
   3  12   0       22.80       23.01      1.85 o 
   4  12   0       98.75       95.00      4.04 o 
   5  12   0       41.22       42.71      2.48 o 
   6  12   0        5.39        5.49      0.69 o 
   1  13   0      421.37      399.36      4.31 o 
   2  13   0      105.13       97.08      2.20 o 
   3  13   0      185.30      169.33      5.14 o 
   4  13   0      303.42      285.66      6.91 o 
   5  13   0      189.24      185.55      4.86 o 
   6  13   0       18.09       15.01      0.98 o 
   0  14   0      717.78      672.81      9.82 o 
   1  14   0      154.31      148.86      2.92 o 
   2  14   0      145.74      138.57      5.48 o 
   3  14   0      111.23      111.20      4.21 o 
   4  14   0        8.29        6.84      1.07 o 
   5  14   0       14.19       11.99      1.15 o 
   1  15   0      203.04      188.83      7.49 o 
   2  15   0      287.18      267.92      4.84 o 
   3  15   0       81.49       73.92      3.40 o 
   4  15   0       25.09       26.91      1.97 o 
   5  15   0       39.06       38.00      1.44 o 
   0  16   0     1739.58     1662.62     17.83 o 
   1  16   0      542.14      523.49      9.84 o 
   2  16   0        7.49        8.44      1.23 o 
   3  16   0        8.86        7.24      1.03 o 
   4  16   0      202.62      199.70      4.99 o 
   5  16   0       19.00       16.77      1.41 o 
   1  17   0      226.01      221.34      6.48 o 
   2  17   0      103.47       99.46      4.18 o 
   4  17   0       92.93       96.10      3.13 o 
   5  17   0      103.80       96.88      1.84 o 
   0  18   0      237.84      224.63      6.58 o 
   1  18   0      149.50      149.35      3.75 o 
   2  18   0        3.63        2.82      0.66 o 
   4  18   0      104.14      103.09      3.95 o 
   1  19   0       52.09       48.61      2.94 o 
   2  19   0       49.24       48.82      2.90 o 
   3  19   0       96.40       93.79      2.86 o 
   4  19   0      147.35      137.27      3.81 o 
   2  20   0       84.62       83.69      3.25 o 
   3  20   0        6.85        7.42      1.06 o 
   1  22   0        2.21        1.92      0.46 o 
  -1 -23   1        8.18        8.50      0.83 o 
   0 -23   1       34.37       32.89      1.39 o 
   1 -23   1        0.25        0.30      0.17 o 
  -2 -22   1        2.70        2.45      0.51 o 
  -1 -22   1       37.18       38.06      2.08 o 
   0 -22   1        0.94        1.07      0.23 o 
   1 -22   1       49.57       50.23      2.26 o 
   2 -22   1      161.68      179.49      3.74 o 
  -3 -21   1       53.09       53.94      2.11 o 
  -2 -21   1        4.22        5.51      0.83 o 
  -1 -21   1       64.01       64.67      3.03 o 
   0 -21   1       11.54       13.18      0.94 o 
   1 -21   1       45.89       51.03      2.58 o 
   2 -21   1       57.83       60.32      2.55 o 
  -3 -20   1       23.95       23.53      1.63 o 
  -2 -20   1       23.22       22.52      1.70 o 
  -1 -20   1       13.16       12.84      0.77 o 
   0 -20   1        7.49        8.33      0.82 o 
   1 -20   1       10.66       12.32      0.96 o 
   2 -20   1       42.44       48.41      2.56 o 
   3 -20   1      115.36      126.29      3.33 o 
  -3 -19   1       26.64       28.83      1.44 o 
  -2 -19   1      133.19      134.82      3.39 o 
  -1 -19   1      137.13      145.31      2.78 o 
   0 -19   1       92.89       98.89      2.93 o 
   1 -19   1       11.59       13.52      1.04 o 
   2 -19   1       32.12       35.73      2.38 o 
   3 -19   1       29.45       28.47      1.80 o 
  -4 -18   1       62.01       58.17      2.26 o 
  -3 -18   1       55.66       55.72      2.14 o 
  -2 -18   1       80.77       88.55      7.81 o 
  -1 -18   1       72.14       78.84      2.11 o 
   0 -18   1        4.84        4.89      1.56 o 
   1 -18   1       58.35       61.20      1.88 o 
   2 -18   1       78.11       89.41      3.96 o 
   3 -18   1      197.42      213.52      5.38 o 
  -4 -17   1        1.80        1.40      0.28 o 
  -3 -17   1      202.04      212.53      3.61 o 
  -2 -17   1       52.99       57.65      2.35 o 
  -1 -17   1      171.41      182.07      3.37 o 
   0 -17   1      394.23      402.46     13.81 o 
   1 -17   1       96.03      104.02      2.49 o 
   2 -17   1       99.99      101.71      2.56 o 
   3 -17   1       30.55       33.45      1.66 o 
   4 -17   1       11.93       10.62      0.73 o 
  -5 -16   1        5.33        3.74      0.65 o 
  -4 -16   1       67.78       76.25      1.96 o 
  -3 -16   1       34.35       32.79      2.27 o 
  -2 -16   1      281.63      291.32      4.38 o 
  -1 -16   1      428.50      414.58      5.75 o 
   0 -16   1      252.18      259.25     12.25 o 
   1 -16   1       91.39       97.84      2.41 o 
   2 -16   1       73.17       79.47      2.30 o 
   3 -16   1       99.75      100.66      3.00 o 
   4 -16   1       14.40       13.83      0.91 o 
   5 -16   1       50.90       51.76      1.96 o 
  -5 -15   1        8.95        9.72      1.16 o 
  -4 -15   1        8.68        8.49      0.92 o 
  -3 -15   1      330.91      334.04      4.63 o 
  -2 -15   1      504.35      519.44      5.76 o 
  -1 -15   1      281.04      278.17      3.32 o 
   0 -15   1       22.22       22.41      1.36 o 
   1 -15   1      147.77      155.30      2.61 o 
   2 -15   1       54.83       60.29      1.99 o 
   3 -15   1       28.16       31.13      1.71 o 
   4 -15   1       58.49       60.06      2.03 o 
   5 -15   1        2.99        2.09      0.46 o 
  -6 -14   1        8.22        8.22      0.75 o 
  -5 -14   1       15.24       15.14      1.54 o 
  -4 -14   1       57.29       58.56      2.36 o 
  -3 -14   1       48.95       53.09      1.82 o 
  -2 -14   1      326.06      334.76      3.78 o 
  -1 -14   1      265.71      275.26      4.86 o 
   0 -14   1       58.41       56.74      2.82 o 
   1 -14   1       70.27       70.89      2.32 o 
   2 -14   1       60.81       67.05      2.06 o 
   3 -14   1      258.35      257.27      4.07 o 
   4 -14   1       92.71       96.32      2.69 o 
   5 -14   1       15.12       15.58      1.38 o 
  -6 -13   1       26.33       29.67      1.65 o 
  -5 -13   1       65.16       68.60      3.41 o 
  -4 -13   1       21.66       21.30      2.59 o 
  -3 -13   1       29.67       32.48      1.18 o 
  -2 -13   1      123.75      133.57      2.30 o 
  -1 -13   1      210.39      203.35      5.31 o 
   0 -13   1      177.15      191.64      5.29 o 
   1 -13   1       90.83       96.03      2.67 o 
   2 -13   1      287.86      299.74      4.18 o 
   3 -13   1      347.34      342.60      4.65 o 
   4 -13   1      144.94      152.15      3.46 o 
   5 -13   1       49.09       51.05      2.67 o 
  -6 -12   1      100.99       95.52      3.24 o 
  -5 -12   1       98.03      106.66      4.40 o 
  -4 -12   1      317.56      316.02      5.48 o 
  -3 -12   1       43.60       46.04      1.37 o 
  -2 -12   1      158.97      170.11      4.87 o 
  -1 -12   1       24.07       23.11      1.72 o 
   0 -12   1        5.82        5.84      0.90 o 
   2 -12   1       52.06       56.45      2.56 o 
   3 -12   1      132.08      138.16      2.89 o 
   4 -12   1        8.57        8.87      1.34 o 
   5 -12   1       40.75       44.25      2.63 o 
   6 -12   1       13.71       16.14      1.04 o 
  -6 -11   1        9.99       10.93      1.19 o 
  -5 -11   1       19.87       19.35      1.94 o 
  -4 -11   1       80.16       76.31      7.10 o 
  -3 -11   1        3.19        4.20      0.39 o 
  -2 -11   1        9.76       10.11      1.15 o 
  -1 -11   1      550.77      550.85      8.01 o 
   0 -11   1      116.93      123.84      2.70 o 
   1 -11   1       38.26       43.84      1.98 o 
   2 -11   1      507.08      509.84      7.50 o 
   3 -11   1       97.30      100.80      2.47 o 
   4 -11   1      319.70      321.58      8.10 o 
   5 -11   1      114.32      114.96      4.46 o 
   6 -11   1        4.32        6.22      0.73 o 
  -6 -10   1        7.69        7.86      1.08 o 
  -5 -10   1      101.49       93.23      4.27 o 
  -4 -10   1       30.84       29.85      1.14 o 
  -3 -10   1      218.59      215.61      5.60 o 
  -2 -10   1      389.77      408.39      6.97 o 
  -1 -10   1      630.93      635.19      8.12 o 
   0 -10   1       66.50       69.72      1.39 o 
   1 -10   1      121.11      116.67      2.14 o 
   2 -10   1       62.31       63.71      2.63 o 
   3 -10   1      275.09      288.49      3.30 o 
   4 -10   1       94.79       98.25      4.46 o 
   5 -10   1       71.73       66.16      3.48 o 
   6 -10   1       22.77       20.45      1.44 o 
  -6  -9   1       18.91       19.16      1.71 o 
  -5  -9   1       14.96       18.66      1.37 o 
  -4  -9   1       10.07       10.41      0.66 o 
  -3  -9   1       47.39       49.11      2.59 o 
  -2  -9   1       10.69       14.03      1.25 o 
  -1  -9   1      438.14      421.46      6.24 o 
   0  -9   1      469.63      528.19      4.22 o 
   1  -9   1      736.82      788.00      9.12 o 
   2  -9   1      417.07      449.67      4.57 o 
   3  -9   1       59.18       60.66      1.72 o 
   4  -9   1       30.43       38.38      2.79 o 
   5  -9   1        3.97        3.56      0.94 o 
   6  -9   1       16.82       16.65      1.39 o 
  -7  -8   1        8.20        9.16      0.78 o 
  -6  -8   1        2.01        2.61      0.69 o 
  -5  -8   1        7.40        8.49      1.07 o 
  -4  -8   1       25.84       26.63      1.02 o 
  -3  -8   1       83.72       90.04      2.14 o 
  -2  -8   1      290.11      306.88      3.20 o 
  -1  -8   1      589.18      610.69      7.04 o 
   0  -8   1      345.42      340.69     11.40 o 
   1  -8   1       33.20       54.25      1.32 o 
   2  -8   1      367.53      396.04      4.17 o 
   3  -8   1       85.09       95.17      3.52 o 
   4  -8   1      115.24      111.15      3.12 o 
   5  -8   1       46.24       46.23      3.01 o 
   6  -8   1       30.48       29.97      1.95 o 
  -7  -7   1        8.12        8.10      0.78 o 
  -6  -7   1      166.44      159.47      3.70 o 
  -5  -7   1       31.43       27.14      1.62 o 
  -4  -7   1       14.69       14.84      0.74 o 
  -3  -7   1      102.20      102.99      2.74 o 
  -2  -7   1      200.49      207.16      2.57 o 
  -1  -7   1      248.12      240.66      1.94 o 
   0  -7   1     1094.65     1092.88      5.37 o 
   1  -7   1     1119.11     1193.46     12.42 o 
   2  -7   1      208.23      222.07      3.04 o 
   3  -7   1       28.79       28.70      1.93 o 
   4  -7   1       59.56       60.45      1.87 o 
   5  -7   1       11.07       10.80      1.48 o 
   6  -7   1        9.60        9.73      1.16 o 
  -7  -6   1        3.49        4.17      0.62 o 
  -6  -6   1       35.37       34.28      2.11 o 
  -5  -6   1      267.08      253.49      4.92 o 
  -4  -6   1       57.05       72.76      2.21 o 
  -3  -6   1      355.60      363.83      5.52 o 
  -2  -6   1      877.04      919.47     11.64 o 
  -1  -6   1        3.27        4.21      0.25 o 
   0  -6   1      215.92      232.31      2.24 o 
   1  -6   1     1124.82     1162.50      5.44 o 
   2  -6   1      897.24      944.95      9.26 o 
   3  -6   1       83.44       85.89      3.28 o 
   4  -6   1      110.12      116.46      2.57 o 
   5  -6   1      160.49      160.56      3.88 o 
   6  -6   1       53.41       49.74      2.69 o 
  -7  -5   1      105.85      107.61      3.18 o 
  -6  -5   1       43.72       42.10      1.93 o 
  -5  -5   1       10.98       12.42      0.85 o 
  -4  -5   1       35.11       35.08      2.08 o 
  -3  -5   1       52.65       58.54      2.21 o 
  -2  -5   1      111.80      108.82      2.31 o 
  -1  -5   1      654.49      618.14      3.83 o 
   0  -5   1     1078.66     1050.77      5.27 o 
   1  -5   1      921.94      855.38      4.41 o 
   2  -5   1      166.66      176.80      3.87 o 
   3  -5   1       94.08       88.47      3.25 o 
   4  -5   1       29.91       29.84      1.54 o 
   5  -5   1      137.51      144.55      3.67 o 
   6  -5   1       88.30       93.59      3.76 o 
  -7  -4   1       64.98       65.01      2.55 o 
  -6  -4   1      185.26      188.45      4.10 o 
  -5  -4   1      164.90      163.18      3.71 o 
  -4  -4   1      317.25      320.72      6.30 o 
  -3  -4   1      268.13      286.68      4.88 o 
  -2  -4   1     1237.24     1208.15      7.61 o 
  -1  -4   1      150.20      154.94      1.67 o 
   0  -4   1     1842.29     1756.82      5.68 o 
   1  -4   1      753.37      749.59      6.24 o 
   2  -4   1      787.59      818.33      8.06 o 
   3  -4   1      270.09      302.88      5.92 o 
   4  -4   1       62.16       64.00      1.82 o 
   5  -4   1      144.14      142.27      4.92 o 
   6  -4   1       35.75       31.07      2.23 o 
  -7  -3   1       52.87       54.84      1.70 o 
  -6  -3   1       30.42       32.01      1.70 o 
  -5  -3   1      491.76      462.76      5.21 o 
  -4  -3   1      628.48      632.54      8.88 o 
  -3  -3   1       46.29       58.27      2.20 o 
  -2  -3   1      101.05       90.97      2.08 o 
  -1  -3   1     2476.28     2299.48      6.45 o 
   1  -3   1     2582.24     2455.00     10.78 o 
   2  -3   1      578.12      594.76      6.70 o 
   3  -3   1      162.43      162.15      4.26 o 
   4  -3   1       53.09       48.73      1.57 o 
   5  -3   1       28.00       28.97      1.62 o 
   6  -3   1        7.14        8.46      1.17 o 
   7  -3   1       69.92       65.13      1.96 o 
  -7  -2   1       37.03       33.74      1.35 o 
  -6  -2   1       80.43       82.11      3.79 o 
  -5  -2   1      129.99      114.68      2.55 o 
  -4  -2   1      152.18      157.95      4.46 o 
  -3  -2   1       49.64       45.73      1.94 o 
  -2  -2   1      252.90      259.51      3.53 o 
  -1  -2   1     1177.77     1078.08      4.50 o 
   1  -2   1     3429.36     3234.52     11.84 o 
   2  -2   1     1436.78     1504.93     10.47 o 
   3  -2   1      371.86      402.13      6.70 o 
   4  -2   1      384.43      395.02      5.55 o 
   5  -2   1      124.12      112.20      3.13 o 
   6  -2   1       42.17       45.36      1.77 o 
   7  -2   1        3.46        3.47      0.47 o 
  -7  -1   1        5.29        3.57      0.45 o 
  -6  -1   1       35.91       36.89      1.80 o 
  -5  -1   1       36.63       33.09      1.36 o 
  -4  -1   1      284.50      286.05      5.98 o 
  -3  -1   1     1890.46     1814.76     12.24 o 
  -2  -1   1      201.37      222.00      3.27 o 
  -1  -1   1     2784.88     2403.85      7.00 o 
   0  -1   1      261.29      255.53      2.14 o 
   1  -1   1     1293.50     1233.59      7.12 o 
   2  -1   1      154.88      155.05      3.28 o 
   3  -1   1      199.51      229.26      5.01 o 
   4  -1   1      282.44      288.87      4.72 o 
   5  -1   1       21.68       22.52      1.39 o 
   6  -1   1       23.36       24.55      1.68 o 
   7  -1   1       35.43       36.07      1.54 o 
  -7   0   1       82.76       82.12      2.08 o 
  -6   0   1        8.33        8.95      0.88 o 
  -5   0   1      229.53      221.71      3.52 o 
  -4   0   1      487.16      458.79      7.58 o 
  -3   0   1      115.52      122.55      3.19 o 
  -2   0   1      271.16      278.39      3.70 o 
   0   0   1      635.58      626.71      1.95 o 
   2   0   1       29.82       24.49      1.29 o 
   3   0   1     1461.31     1560.05     13.01 o 
   4   0   1      173.48      166.35      3.56 o 
   5   0   1      103.65      102.82      2.93 o 
   6   0   1        4.03        3.13      0.77 o 
   7   0   1        2.09        2.69      0.43 o 
  -7   1   1        5.38        5.75      0.55 o 
  -6   1   1       36.18       34.93      1.73 o 
  -5   1   1       36.70       35.40      1.40 o 
  -4   1   1      283.46      272.19      5.91 o 
  -3   1   1     1894.22     1787.41     12.38 o 
  -2   1   1      199.54      214.73      3.29 o 
  -1   1   1     2776.36     2574.20      8.38 o 
   0   1   1      261.02      252.87      4.65 o 
   1   1   1     1289.46     1252.59      6.48 o 
   2   1   1      151.96      154.07      3.21 o 
   3   1   1      199.09      239.46      5.02 o 
   4   1   1      282.44      295.66      4.72 o 
   5   1   1       21.47       21.62      1.33 o 
   6   1   1       23.22       23.30      1.95 o 
   7   1   1       35.22       34.52      1.50 o 
  -7   2   1       36.36       33.09      1.27 o 
  -6   2   1       80.42       80.93      2.61 o 
  -5   2   1      129.16      131.54      2.71 o 
  -4   2   1      155.19      139.23      4.27 o 
  -3   2   1       49.42       60.47      2.33 o 
  -2   2   1      255.26      246.17      3.64 o 
  -1   2   1     1174.98     1110.90      5.95 o 
   0   2   1      591.04      552.63      3.57 o 
   1   2   1     3425.09     3295.08      8.40 o 
   2   2   1     1441.08     1484.75      9.92 o 
   3   2   1      373.35      403.55      6.49 o 
   4   2   1      382.12      387.82      5.42 o 
   5   2   1      124.41      117.15      4.76 o 
   6   2   1       42.80       45.01      1.73 o 
   7   2   1        3.76        4.01      0.50 o 
  -7   3   1       52.42       55.88      2.18 o 
  -6   3   1       31.38       33.24      1.66 o 
  -5   3   1      495.40      507.18      5.32 o 
  -4   3   1      629.95      616.49      9.16 o 
  -3   3   1       47.90       60.40      2.36 o 
  -2   3   1      100.04      101.13      2.43 o 
  -1   3   1     2483.23     2341.48     33.88 o 
   0   3   1     3502.38     3116.95     12.90 o 
   1   3   1     2587.94     2515.70      8.79 o 
   2   3   1      575.15      585.60      5.23 o 
   3   3   1      163.23      171.71      4.23 o 
   4   3   1       52.91       51.21      2.75 o 
   5   3   1       27.43       28.35      2.32 o 
   6   3   1        6.87        7.85      0.73 o 
   7   3   1       69.66       69.55      2.00 o 
  -7   4   1       65.79       65.55      2.22 o 
  -6   4   1      184.61      179.06      3.79 o 
  -5   4   1      163.64      169.99      2.68 o 
  -4   4   1      317.07      305.69      6.57 o 
  -3   4   1      267.67      283.75      5.25 o 
  -2   4   1     1239.39     1189.42     13.93 o 
  -1   4   1      151.28      146.87      9.40 o 
   0   4   1     1841.10     1686.49     34.83 o 
   1   4   1      750.51      741.97      4.95 o 
   2   4   1      792.13      768.47      8.86 o 
   3   4   1      272.43      289.56      5.47 o 
   4   4   1       60.58       61.27      2.10 o 
   5   4   1      143.77      131.66      5.02 o 
   6   4   1       36.10       28.99      2.10 o 
  -7   5   1      105.54      102.47      2.56 o 
  -6   5   1       43.13       45.44      1.88 o 
  -5   5   1       11.39       10.57      0.68 o 
  -4   5   1       36.45       36.84      2.29 o 
  -3   5   1       53.36       55.98      4.17 o 
  -2   5   1      110.90       99.44      1.34 o 
  -1   5   1      653.74      613.67      3.50 o 
   0   5   1     1080.33      916.14     42.89 o 
   1   5   1      911.79      834.73      3.64 o 
   2   5   1      166.20      165.58      3.25 o 
   3   5   1       94.86       98.01      3.17 o 
   4   5   1       29.77       24.39      1.33 o 
   5   5   1      137.29      128.54      4.92 o 
   6   5   1       87.12       93.76      3.71 o 
  -6   6   1       34.87       38.88      1.70 o 
  -5   6   1      267.46      249.27      4.58 o 
  -4   6   1       56.39       71.43      2.27 o 
  -3   6   1      353.75      350.35      7.77 o 
  -2   6   1      876.10      880.26      4.21 o 
  -1   6   1        3.47        4.21      0.31 o 
   0   6   1      221.17      225.25      3.61 o 
   1   6   1     1127.36     1127.75      7.82 o 
   2   6   1      900.60      903.77      4.97 o 
   3   6   1       83.44       83.99      4.56 o 
   4   6   1      110.77      113.56      6.81 o 
   5   6   1      161.20      152.56      5.34 o 
   6   6   1       53.73       50.41      2.65 o 
  -7   7   1        8.23        5.54      0.61 o 
  -6   7   1      167.08      167.47      3.41 o 
  -5   7   1       30.99       29.39      2.32 o 
  -4   7   1       14.68       16.83      0.90 o 
  -3   7   1      102.86      106.45      3.31 o 
  -2   7   1      200.98      191.96      2.10 o 
  -1   7   1      249.12      242.50      2.56 o 
   0   7   1     1093.48     1036.87      8.36 o 
   1   7   1     1106.73     1136.25      4.69 o 
   2   7   1      206.58      208.83      3.26 o 
   3   7   1       28.36       28.26      1.72 o 
   4   7   1       59.96       57.93      2.06 o 
   5   7   1       11.16        9.80      1.39 o 
   6   7   1        9.86        9.73      1.13 o 
  -6   8   1        2.23        2.27      0.37 o 
  -5   8   1        7.50        8.62      1.28 o 
  -4   8   1       26.41       29.84      1.22 o 
  -3   8   1       85.13       89.28      2.15 o 
  -2   8   1      289.47      288.79      2.73 o 
  -1   8   1      589.73      610.50      4.40 o 
   0   8   1      341.02      317.90      8.28 o 
   1   8   1       34.06       56.30      1.90 o 
   2   8   1      368.75      374.53      3.41 o 
   3   8   1       85.52       90.17      2.32 o 
   4   8   1      114.67      112.59      4.18 o 
   5   8   1       46.37       45.97      3.64 o 
   6   8   1       30.27       31.81      1.94 o 
  -6   9   1       18.59       22.22      1.14 o 
  -5   9   1       15.40       17.16      1.78 o 
  -4   9   1       10.24       12.96      1.00 o 
  -3   9   1       46.92       49.97      2.25 o 
  -2   9   1       10.57       13.47      0.63 o 
  -1   9   1      440.00      436.46      6.20 o 
   0   9   1      471.36      484.22     11.35 o 
   1   9   1      738.29      746.46      6.13 o 
   2   9   1      416.89      433.28      5.12 o 
   3   9   1       59.76       59.12      2.93 o 
   4   9   1       30.61       29.33      2.16 o 
   5   9   1        3.95        4.64      0.99 o 
   6   9   1       16.57       17.03      1.35 o 
  -6  10   1        8.14        7.95      0.98 o 
  -5  10   1      101.28       94.12      4.09 o 
  -4  10   1       30.88       31.20      1.55 o 
  -3  10   1      218.61      212.62      3.75 o 
  -2  10   1      388.15      381.24      3.49 o 
  -1  10   1      632.66      616.95      4.28 o 
   0  10   1       64.80       63.26      1.71 o 
   1  10   1      122.12      112.19      2.52 o 
   2  10   1       62.40       63.30      2.05 o 
   3  10   1      274.62      270.20      6.45 o 
   4  10   1       96.06       95.96      3.88 o 
   5  10   1       71.79       58.55      3.25 o 
   6  10   1       22.33       19.91      1.37 o 
  -6  11   1       10.09       10.13      1.05 o 
  -5  11   1       19.55       17.04      1.71 o 
  -4  11   1       79.83       76.40      3.39 o 
  -3  11   1        3.27        2.87      0.44 o 
  -2  11   1        9.61        9.32      0.73 o 
  -1  11   1      553.03      525.30      4.18 o 
   0  11   1      114.97      109.09      2.38 o 
   1  11   1       39.19       40.06      1.59 o 
   2  11   1      510.75      477.60      5.87 o 
   3  11   1       97.53      100.95      4.05 o 
   4  11   1      318.95      331.80      7.14 o 
   5  11   1      115.18      100.05      4.18 o 
   6  11   1        4.53        5.23      0.65 o 
  -6  12   1      101.62       85.06      7.84 o 
  -5  12   1       98.92      106.80      4.19 o 
  -4  12   1      317.97      312.41      6.83 o 
  -3  12   1       43.64       44.23      1.73 o 
  -2  12   1      158.82      162.37      3.63 o 
  -1  12   1       22.82       22.01      2.40 o 
   0  12   1        5.76        7.05      0.64 o 
   1  12   1       33.15       30.35      1.17 o 
   2  12   1       52.03       53.32      2.02 o 
   3  12   1      129.41      123.91      4.56 o 
   4  12   1        8.50        6.01      0.95 o 
   5  12   1       41.20       40.87      2.58 o 
   6  12   1       13.97       14.40      0.93 o 
  -6  13   1       25.72       24.10      0.97 o 
  -5  13   1       63.41       64.63      3.13 o 
  -4  13   1       21.33       23.22      1.87 o 
  -3  13   1       29.96       32.56      2.14 o 
  -2  13   1      123.07      121.50      3.32 o 
  -1  13   1      212.53      188.87      5.34 o 
   0  13   1      177.61      177.12      2.85 o 
   1  13   1       90.39       86.62      2.05 o 
   2  13   1      285.46      268.16      4.67 o 
   3  13   1      346.37      311.13      7.28 o 
   4  13   1      145.71      146.78      4.50 o 
   5  13   1       48.89       42.14      2.48 o 
  -5  14   1       15.75       13.14      1.34 o 
  -4  14   1       57.05       55.22      2.79 o 
  -3  14   1       49.34       45.08      2.63 o 
  -2  14   1      323.91      310.71      5.07 o 
  -1  14   1      262.89      259.09      4.58 o 
   0  14   1       58.52       48.96      2.00 o 
   1  14   1       70.45       66.74      2.69 o 
   2  14   1       59.92       58.48      1.80 o 
   3  14   1      256.49      228.35      6.22 o 
   4  14   1       92.77       89.55      3.33 o 
   5  14   1       15.18       15.10      0.95 o 
  -5  15   1        9.22       10.79      1.12 o 
  -4  15   1        8.49        9.02      1.06 o 
  -3  15   1      330.48      319.00      6.96 o 
  -2  15   1      508.38      479.47      6.40 o 
  -1  15   1      278.21      254.32     10.29 o 
   0  15   1       22.31       20.85      1.89 o 
   1  15   1      146.87      140.06      3.49 o 
   2  15   1       54.23       55.42      3.21 o 
   3  15   1       28.25       32.14      4.12 o 
   4  15   1       57.79       54.91      1.97 o 
   5  15   1        2.78        2.63      0.36 o 
  -5  16   1        5.53        5.79      0.75 o 
  -4  16   1       68.38       72.37      3.29 o 
  -3  16   1       33.51       35.45      2.27 o 
  -2  16   1      281.90      259.11      6.56 o 
  -1  16   1      429.41      382.10      5.95 o 
   0  16   1      252.99      224.24      6.14 o 
   1  16   1       90.72       81.56      3.93 o 
   2  16   1       73.45       72.04      3.64 o 
   3  16   1      100.48       97.69      3.50 o 
   4  16   1       14.74       11.72      1.50 o 
   5  16   1       50.61       47.48      2.26 o 
  -5  17   1        5.46        4.72      0.35 o 
  -4  17   1        1.70        1.44      0.45 o 
  -3  17   1      199.84      200.76      5.10 o 
  -2  17   1       52.34       47.39      2.80 o 
  -1  17   1      171.16      166.79      4.88 o 
   0  17   1      393.93      358.33      8.37 o 
   1  17   1       94.89       93.65      3.01 o 
   2  17   1       99.83       88.68      3.95 o 
   3  17   1       30.41       29.61      2.56 o 
   4  17   1       11.48       10.53      1.29 o 
  -5  18   1        4.36        3.08      0.48 o 
  -4  18   1       61.78       63.84      2.59 o 
  -3  18   1       54.45       52.03      2.39 o 
  -2  18   1       80.93       76.39      1.99 o 
  -1  18   1       72.55       71.48      2.56 o 
   0  18   1        4.78        3.82      1.04 o 
   1  18   1       57.56       59.20      3.31 o 
   2  18   1       77.84       76.33      3.97 o 
   3  18   1      196.83      192.60      5.95 o 
   4  18   1       42.34       37.02      2.06 o 
  -4  19   1      131.35      122.62      6.56 o 
  -2  19   1      134.26      121.44      3.89 o 
  -1  19   1      137.77      129.32      4.78 o 
   0  19   1       92.53       87.60      2.78 o 
   2  19   1       32.82       29.51      2.22 o 
   3  19   1       28.91       24.00      1.84 o 
   4  19   1       45.71       39.63      1.71 o 
  -4  20   1        6.18        4.68      0.60 o 
  -3  20   1       23.92       19.81      1.55 o 
  -2  20   1       23.00       22.26      1.47 o 
   0  20   1        7.40        8.05      1.19 o 
   2  20   1       42.75       42.67      2.27 o 
   3  20   1      115.66      114.70      3.33 o 
  -3  21   1       53.27       50.64      1.79 o 
  -1  21   1       63.42       60.68      2.43 o 
   0  21   1       11.45       10.32      1.18 o 
   3  21   1        9.98        9.30      0.84 o 
   0  22   1        1.01        1.28      0.36 o 
   1  22   1       49.82       44.83      2.20 o 
   2  22   1      161.68      154.80      3.69 o 
  -2 -22   2        0.59        1.65      0.41 o 
  -1 -22   2       45.98       50.95      2.32 o 
   0 -22   2       99.52      104.29      2.89 o 
   1 -22   2        5.20        4.29      0.61 o 
  -3 -21   2       14.27       14.86      1.10 o 
  -2 -21   2       43.98       47.72      1.63 o 
  -1 -21   2       64.55       67.48      3.05 o 
   0 -21   2      144.29      147.95      4.08 o 
   1 -21   2       18.69       20.86      1.54 o 
   2 -21   2       14.87       16.93      1.22 o 
  -3 -20   2       81.10       78.17      2.77 o 
  -2 -20   2       32.89       33.90      1.56 o 
  -1 -20   2       30.48       33.69      2.80 o 
   0 -20   2       50.68       51.53      1.94 o 
   1 -20   2       27.07       28.46      1.99 o 
   2 -20   2       17.74       19.72      1.50 o 
   3 -20   2        5.19        4.91      0.56 o 
  -4 -19   2       29.51       30.03      1.76 o 
  -3 -19   2       17.08       16.66      1.09 o 
  -2 -19   2       16.67       18.09      2.01 o 
  -1 -19   2       51.44       58.99      1.71 o 
   0 -19   2      132.59      145.91      5.14 o 
   1 -19   2        6.25        5.68      0.97 o 
   2 -19   2        7.94        8.92      1.13 o 
   3 -19   2        6.45        7.25      0.81 o 
  -4 -18   2       79.97       81.75      4.85 o 
  -3 -18   2        6.82        5.75      1.18 o 
  -2 -18   2      169.36      178.27      4.05 o 
  -1 -18   2      167.74      171.57      3.06 o 
   0 -18   2       47.72       54.14      2.22 o 
   1 -18   2      100.52      100.13      2.92 o 
   2 -18   2        8.22       11.36      1.36 o 
   3 -18   2       82.20       86.59      3.15 o 
  -4 -17   2       53.61       58.16      3.81 o 
  -3 -17   2      253.10      272.62      7.79 o 
  -2 -17   2      227.51      238.93      5.65 o 
  -1 -17   2      325.56      343.03      4.42 o 
   0 -17   2       39.47       39.19      1.93 o 
   1 -17   2      212.23      223.49      4.48 o 
   2 -17   2      352.54      367.21      5.74 o 
   3 -17   2        1.95        1.46      0.34 o 
  -5 -16   2        5.80        6.64      0.87 o 
  -4 -16   2      165.69      180.89      3.05 o 
  -3 -16   2       74.78       75.54      2.18 o 
  -2 -16   2       12.74       13.17      3.28 o 
  -1 -16   2       62.63       63.52      1.89 o 
   0 -16   2      182.00      199.46      4.30 o 
   1 -16   2      265.89      284.95      9.25 o 
   2 -16   2       87.37       95.45      3.01 o 
   3 -16   2       39.10       41.34      1.82 o 
   4 -16   2       10.92       11.45      1.04 o 
  -5 -15   2       20.83       19.86      1.10 o 
  -4 -15   2       27.21       28.23      1.59 o 
  -3 -15   2      135.27      133.74      2.48 o 
  -2 -15   2      584.13      582.94      7.39 o 
  -1 -15   2       77.86       81.92      2.00 o 
   0 -15   2        3.82        3.64      0.57 o 
   1 -15   2      292.63      301.27      4.24 o 
   2 -15   2      231.99      223.05      4.61 o 
   3 -15   2       36.66       34.87      1.74 o 
   4 -15   2       14.41       15.32      0.92 o 
  -6 -14   2       23.34       20.23      1.15 o 
  -5 -14   2       42.13       42.58      1.71 o 
  -4 -14   2        9.35        9.38      1.52 o 
  -3 -14   2       97.62      102.94      2.17 o 
  -2 -14   2      184.26      191.53      2.60 o 
  -1 -14   2       33.61       36.60      1.20 o 
   0 -14   2       45.80       44.53      1.52 o 
   1 -14   2       76.47       81.78      3.63 o 
   2 -14   2      123.20      118.49      3.33 o 
   3 -14   2       86.68       87.36      2.81 o 
   4 -14   2       31.36       33.10      1.45 o 
   5 -14   2       14.88       18.29      1.20 o 
  -6 -13   2       16.80       16.61      1.21 o 
  -5 -13   2       46.10       47.22      1.88 o 
  -4 -13   2       51.56       55.12      4.10 o 
  -3 -13   2      325.79      333.42      3.40 o 
  -2 -13   2      228.35      236.44      2.79 o 
  -1 -13   2       41.19       40.27      1.21 o 
   0 -13   2      124.41      119.94      2.08 o 
   1 -13   2      169.18      191.04      2.75 o 
   2 -13   2       90.37       91.20      2.85 o 
   3 -13   2       40.76       41.82      1.96 o 
   4 -13   2       20.45       21.66      1.24 o 
   5 -13   2       27.45       26.03      1.63 o 
  -6 -12   2       49.33       53.53      2.39 o 
  -5 -12   2       15.79       15.49      1.11 o 
  -4 -12   2       21.78       22.38      1.14 o 
  -3 -12   2      171.40      166.73      2.33 o 
  -2 -12   2       46.99       54.65      2.05 o 
  -1 -12   2      175.97      183.92      5.16 o 
   0 -12   2       53.62       49.76      1.82 o 
   1 -12   2      151.98      161.92      5.95 o 
   2 -12   2      173.21      172.11      3.06 o 
   3 -12   2      131.62      137.95      3.52 o 
   4 -12   2      206.60      220.42      4.04 o 
   5 -12   2        9.25        9.22      1.06 o 
  -6 -11   2      231.71      243.36      5.44 o 
  -5 -11   2      255.95      248.25      4.41 o 
  -4 -11   2        4.30        4.35      0.51 o 
  -3 -11   2       11.52       15.75      0.69 o 
  -2 -11   2       73.34       73.20      3.29 o 
  -1 -11   2        2.51        2.79      0.64 o 
   0 -11   2        3.77        4.05      0.50 o 
   1 -11   2       12.91       12.06      1.21 o 
   2 -11   2      150.59      149.79      3.34 o 
   3 -11   2      224.28      219.10      3.48 o 
   4 -11   2      173.64      182.44      5.89 o 
   5 -11   2       13.12       13.58      1.35 o 
  -6 -10   2      159.22      169.87      4.78 o 
  -5 -10   2       73.29       75.24      3.71 o 
  -4 -10   2       59.34       57.45      1.39 o 
  -3 -10   2      171.61      186.38      5.45 o 
  -2 -10   2       89.41       93.49      3.54 o 
  -1 -10   2       54.75       47.34      2.39 o 
   0 -10   2      327.27      361.95      4.58 o 
   1 -10   2        8.96        6.18      0.87 o 
   2 -10   2       27.94       31.69      1.88 o 
   3 -10   2      195.08      190.91      3.99 o 
   4 -10   2        6.99        4.54      0.97 o 
   5 -10   2       14.95       16.07      1.57 o 
  -6  -9   2       26.90       24.82      1.90 o 
  -5  -9   2        2.02        2.76      0.39 o 
  -4  -9   2      223.00      209.05      3.04 o 
  -3  -9   2      278.76      294.79      6.62 o 
  -2  -9   2      488.20      525.11      7.97 o 
  -1  -9   2      295.24      320.88      5.87 o 
   0  -9   2      165.90      171.56     20.10 o 
   1  -9   2       79.52       89.06      3.09 o 
   2  -9   2        7.77        8.66      1.08 o 
   3  -9   2       20.74       22.91      1.38 o 
   4  -9   2       64.15       59.38      3.41 o 
   5  -9   2       29.65       25.54      2.02 o 
   6  -9   2        1.54        1.46      0.33 o 
  -7  -8   2       46.06       38.02      1.53 o 
  -6  -8   2        7.78        6.95      0.76 o 
  -5  -8   2      113.63      111.07      2.55 o 
  -4  -8   2      209.27      210.84      2.82 o 
  -3  -8   2       65.64       69.85      3.13 o 
  -2  -8   2      156.46      174.37      4.40 o 
  -1  -8   2      448.71      486.11      6.82 o 
   0  -8   2     4407.11     4683.21     15.90 o 
   1  -8   2      228.65      253.16      5.03 o 
   2  -8   2       28.74       26.24      1.85 o 
   3  -8   2      148.94      152.82      3.47 o 
   4  -8   2      159.59      155.93      5.51 o 
   5  -8   2        3.19        2.11      0.61 o 
   6  -8   2       11.84       11.10      0.97 o 
  -7  -7   2       14.08       11.80      0.93 o 
  -6  -7   2       19.29       19.45      1.29 o 
  -5  -7   2       52.61       46.29      2.06 o 
  -4  -7   2      100.32      106.51      2.31 o 
  -3  -7   2      270.08      291.70      6.16 o 
  -2  -7   2       71.24       77.50      2.81 o 
  -1  -7   2      555.17      601.16      7.10 o 
   0  -7   2      181.05      207.06      2.96 o 
   1  -7   2     1245.98     1295.77     10.91 o 
   2  -7   2      206.02      205.15      5.01 o 
   3  -7   2        2.30        2.26      0.40 o 
   4  -7   2      254.32      255.70      6.97 o 
   5  -7   2        6.37        6.52      1.08 o 
   6  -7   2        1.87        2.08      0.45 o 
  -7  -6   2       67.52       68.59      2.40 o 
  -6  -6   2       39.47       38.08      1.83 o 
  -5  -6   2      211.66      207.42      4.30 o 
  -4  -6   2      134.05      125.55      3.66 o 
  -3  -6   2      293.60      326.79      3.77 o 
  -2  -6   2        2.97        4.37      0.33 o 
  -1  -6   2      110.88      120.95      2.99 o 
   0  -6   2      498.94      528.70      6.24 o 
   1  -6   2      472.73      488.24      6.45 o 
   2  -6   2      388.34      389.24      6.70 o 
   3  -6   2      342.94      341.62      7.09 o 
   4  -6   2       50.36       52.42      3.12 o 
   5  -6   2        3.92        4.42      0.95 o 
   6  -6   2       53.97       60.49      2.53 o 
  -7  -5   2        9.22       10.28      0.74 o 
  -6  -5   2      147.55      141.17      3.52 o 
  -5  -5   2      705.86      651.46     10.47 o 
  -4  -5   2       33.61       32.15      1.89 o 
  -3  -5   2       67.73       69.20      2.20 o 
  -2  -5   2       65.10       56.41      1.41 o 
  -1  -5   2      341.64      387.11      5.00 o 
   0  -5   2      258.25      270.37      4.13 o 
   1  -5   2      625.57      617.46      3.60 o 
   2  -5   2      350.88      351.38      6.23 o 
   3  -5   2       70.48       72.69      3.23 o 
   4  -5   2       54.39       54.87      2.67 o 
   5  -5   2      122.51      112.00      4.54 o 
   6  -5   2       15.92       16.85      1.38 o 
  -7  -4   2      112.04      110.06      2.44 o 
  -6  -4   2      163.07      164.27      3.80 o 
  -5  -4   2       22.33       16.86      0.96 o 
  -4  -4   2      301.26      291.66      5.70 o 
  -3  -4   2      360.05      372.31      5.19 o 
  -2  -4   2       11.18       12.81      0.72 o 
  -1  -4   2      746.49      690.25      6.73 o 
   0  -4   2     1363.24     1364.89      8.55 o 
   1  -4   2     1072.48     1068.85      8.89 o 
   2  -4   2     1302.46     1363.71     11.86 o 
   3  -4   2      677.62      717.24      9.96 o 
   4  -4   2      257.37      261.40      4.79 o 
   5  -4   2        1.35        1.27      0.48 o 
   6  -4   2       71.22       75.08      3.00 o 
  -7  -3   2       26.71       27.47      1.24 o 
  -6  -3   2      235.53      230.17      4.49 o 
  -5  -3   2       44.72       37.20      1.76 o 
  -4  -3   2      141.28      140.74      4.01 o 
  -3  -3   2      105.65       97.05      2.68 o 
  -2  -3   2      139.36      135.90      2.40 o 
  -1  -3   2      270.85      236.84      1.79 o 
   0  -3   2     2808.49     2556.45     10.83 o 
   1  -3   2      579.83      575.52      6.27 o 
   2  -3   2      451.88      473.12      6.85 o 
   3  -3   2      120.76      119.43      4.00 o 
   4  -3   2       93.03       91.18      1.91 o 
   5  -3   2       57.77       69.80      3.12 o 
   6  -3   2       35.58       40.01      2.23 o 
  -7  -2   2       13.88       14.13      0.99 o 
  -6  -2   2       22.03       19.59      1.32 o 
  -5  -2   2       22.16       22.14      1.08 o 
  -4  -2   2       14.56       13.40      1.26 o 
  -3  -2   2      479.04      480.49      6.10 o 
  -2  -2   2     1720.58     1691.37      8.82 o 
  -1  -2   2      897.72      832.85      6.66 o 
   0  -2   2      584.31      573.12      4.60 o 
   1  -2   2     1947.70     1879.53     10.93 o 
   2  -2   2      720.95      741.69      8.35 o 
   3  -2   2      112.98      105.88      3.72 o 
   4  -2   2      127.71      127.51      2.68 o 
   5  -2   2       26.01       24.97      1.44 o 
   6  -2   2        2.60        1.38      0.48 o 
  -7  -1   2       18.82       17.71      1.01 o 
  -6  -1   2       61.07       55.04      3.17 o 
  -5  -1   2      104.50       94.94      2.25 o 
  -4  -1   2       34.04       33.18      2.00 o 
  -3  -1   2     1316.94     1358.41     10.34 o 
  -2  -1   2     4421.83     4100.81     14.29 o 
  -1  -1   2      586.42      535.15      2.90 o 
   0  -1   2      633.78      627.71      8.61 o 
   1  -1   2     3809.03     3627.41     14.51 o 
   2  -1   2     1936.68     2020.93     13.46 o 
   3  -1   2      247.98      278.92      5.97 o 
   4  -1   2       46.59       45.28      1.96 o 
   5  -1   2       62.96       61.85      2.31 o 
   6  -1   2        2.40        2.30      0.57 o 
  -7   0   2        1.02        0.65      0.45 o 
  -6   0   2      203.51      225.04      4.40 o 
  -5   0   2       37.08       33.38      1.33 o 
  -4   0   2      201.78      188.64      4.84 o 
  -3   0   2      147.77      153.39      3.59 o 
  -2   0   2     1059.15      994.21      7.25 o 
  -1   0   2      152.11      139.81      1.30 o 
   0   0   2      203.77      193.23      1.35 o 
   1   0   2      452.18      441.75      4.94 o 
   2   0   2       36.45       40.07      1.84 o 
   3   0   2       39.92       49.80      2.50 o 
   4   0   2      138.22      138.59      3.40 o 
   5   0   2      116.46      113.16      3.18 o 
   6   0   2        5.71        5.55      0.87 o 
  -7   1   2       18.45       17.01      0.97 o 
  -6   1   2       61.57       60.39      2.26 o 
  -5   1   2      104.24       94.29      2.24 o 
  -4   1   2       34.21       33.12      2.06 o 
  -3   1   2     1317.83     1372.16     10.97 o 
  -2   1   2     4418.93     4291.78     15.61 o 
  -1   1   2      590.59      542.69      3.54 o 
   0   1   2      628.10      605.78      9.42 o 
   1   1   2     3814.69     3709.05     51.24 o 
   2   1   2     1938.33     1968.77     12.75 o 
   3   1   2      248.06      273.89      5.82 o 
   4   1   2       45.60       52.87      2.09 o 
   5   1   2       63.48       64.66      3.46 o 
   6   1   2        2.44        1.75      0.39 o 
  -7   2   2       13.54       13.68      0.87 o 
  -6   2   2       21.77       23.10      1.40 o 
  -5   2   2       22.07       25.32      1.01 o 
  -4   2   2       14.56       43.38      2.40 o 
  -3   2   2      482.29      507.07      6.83 o 
  -2   2   2     1722.59     1747.02     10.49 o 
  -1   2   2      901.23      825.57      6.19 o 
   0   2   2      587.37      517.15      4.77 o 
   1   2   2     1947.52     1911.76      7.69 o 
   2   2   2      719.49      791.43      7.90 o 
   3   2   2      111.18       98.61      3.44 o 
   4   2   2      128.63      128.77      3.45 o 
   5   2   2       26.14       24.67      2.14 o 
   6   2   2        2.63        1.12      0.30 o 
  -7   3   2       26.95       34.87      1.34 o 
  -6   3   2      235.63      251.81      4.56 o 
  -5   3   2       43.62       45.77      1.50 o 
  -4   3   2      141.96      143.94      4.46 o 
  -3   3   2      105.93       96.74      3.08 o 
  -2   3   2      142.42      155.42      3.25 o 
  -1   3   2      272.18      249.54      2.43 o 
   0   3   2     2810.36     2558.39     33.10 o 
   1   3   2      583.39      579.97      3.56 o 
   2   3   2      452.14      502.54      6.28 o 
   3   3   2      121.41      125.28      3.84 o 
   4   3   2       94.75       93.86      2.74 o 
   5   3   2       57.69       66.79      3.49 o 
   6   3   2       35.64       38.75      1.45 o 
  -7   4   2      111.78      111.64      3.43 o 
  -6   4   2      162.63      183.66      3.85 o 
  -5   4   2       22.55       25.35      1.19 o 
  -4   4   2      304.26      308.44      6.65 o 
  -3   4   2      364.02      371.07      6.18 o 
  -2   4   2       11.55       12.62      0.98 o 
  -1   4   2      743.11      690.49      4.38 o 
   0   4   2     1368.94     1340.69      6.00 o 
   1   4   2     1070.40     1070.49      6.59 o 
   2   4   2     1306.76     1311.15      6.31 o 
   3   4   2      682.54      699.70      8.89 o 
   4   4   2      258.00      264.73      5.05 o 
   5   4   2        1.39        1.66      0.56 o 
   6   4   2       70.61       71.83      3.33 o 
  -7   5   2        9.34       13.29      1.15 o 
  -6   5   2      148.33      161.96      3.57 o 
  -5   5   2      706.33      690.77      7.51 o 
  -4   5   2       33.98       30.92      2.14 o 
  -3   5   2       69.37       75.14      2.87 o 
  -2   5   2       65.19       54.67      2.11 o 
  -1   5   2      341.17      347.94      5.94 o 
   0   5   2      257.77      244.65      4.10 o 
   1   5   2      625.03      624.09      3.51 o 
   2   5   2      347.93      332.18      3.22 o 
   3   5   2       70.08       61.78      2.61 o 
   4   5   2       53.64       48.02      2.61 o 
   5   5   2      121.64      117.54      4.57 o 
   6   5   2       16.05       16.97      0.94 o 
  -7   6   2       68.10       66.45      2.40 o 
  -6   6   2       39.57       36.96      1.68 o 
  -5   6   2      212.99      229.92      6.37 o 
  -4   6   2      134.14      128.59      4.49 o 
  -3   6   2      294.14      333.45      6.22 o 
  -2   6   2        2.71        3.65      0.49 o 
  -1   6   2      112.40      115.95      1.21 o 
   0   6   2      501.82      499.06      4.22 o 
   1   6   2      469.99      488.26      4.68 o 
   2   6   2      385.99      353.78      4.56 o 
   3   6   2      345.56      328.45      5.90 o 
   5   6   2        3.88        5.47      1.02 o 
   6   6   2       54.56       58.27      1.70 o 
  -7   7   2       13.93       13.65      1.01 o 
  -6   7   2       19.20       21.17      1.25 o 
  -5   7   2       52.86       51.42      3.06 o 
  -4   7   2       99.54      109.15      2.88 o 
  -3   7   2      271.23      287.36      6.05 o 
  -2   7   2       72.42       69.43      1.58 o 
  -1   7   2      553.98      558.09      3.05 o 
   0   7   2      180.39      195.16      2.83 o 
   1   7   2     1246.67     1293.77      8.02 o 
   2   7   2      203.78      189.24      4.60 o 
   4   7   2      253.59      237.90      6.99 o 
   5   7   2        6.63        7.71      1.16 o 
   6   7   2        1.95        2.35      0.59 o 
  -7   8   2       45.26       42.89      1.60 o 
  -6   8   2        7.64        8.55      0.78 o 
  -5   8   2      113.70      121.23      4.73 o 
  -4   8   2      210.07      219.16      4.18 o 
  -3   8   2       66.01       61.83      2.90 o 
  -2   8   2      157.22      169.86      6.35 o 
  -1   8   2      449.95      471.99      4.70 o 
   0   8   2     4394.47     4439.03     14.41 o 
   1   8   2      228.24      254.08      3.73 o 
   2   8   2       29.15       24.72      1.29 o 
   4   8   2      159.62      145.58      5.66 o 
   5   8   2        3.10        2.10      0.63 o 
   6   8   2       11.72       10.66      0.97 o 
  -6   9   2       26.38       23.81      1.04 o 
  -5   9   2        2.21        3.15      0.55 o 
  -4   9   2      226.14      232.59      4.38 o 
  -3   9   2      276.63      273.49      6.21 o 
  -2   9   2      486.93      484.88      6.00 o 
  -1   9   2      294.72      300.11      3.94 o 
   0   9   2      165.67      185.92      3.13 o 
   1   9   2       80.78       90.17      2.33 o 
   2   9   2        7.51        8.20      0.78 o 
   3   9   2       20.93       24.04      2.01 o 
   4   9   2       64.23       53.97      3.52 o 
   5   9   2       29.54       24.51      1.94 o 
   6   9   2        1.45        1.31      0.27 o 
  -6  10   2      158.83      152.57      2.49 o 
  -5  10   2       73.23       73.25      2.53 o 
  -4  10   2       59.17       54.75      2.14 o 
  -3  10   2      170.83      169.01      4.99 o 
  -2  10   2       89.97       93.87      1.89 o 
  -1  10   2       55.68       50.19      1.71 o 
   0  10   2      327.85      335.88      4.49 o 
   1  10   2        8.50        5.44      0.61 o 
   2  10   2       27.26       29.11      1.84 o 
   3  10   2      196.44      179.37      5.60 o 
   4  10   2        7.02        4.38      1.02 o 
   5  10   2       15.11       15.07      1.03 o 
  -6  11   2      230.98      221.22      4.11 o 
  -5  11   2      252.59      239.60      4.55 o 
  -4  11   2        3.96        4.02      0.60 o 
  -3  11   2       11.55       13.17      1.00 o 
  -2  11   2       71.54       71.14      1.73 o 
  -1  11   2        2.66        4.83      0.82 o 
   0  11   2        3.81        3.24      0.49 o 
   1  11   2       12.72       10.71      0.89 o 
   2  11   2      150.70      141.66      5.18 o 
   3  11   2      225.46      206.93      6.06 o 
   4  11   2      175.08      165.09      6.16 o 
   5  11   2       12.75       12.40      0.87 o 
  -6  12   2       49.46       42.31      1.71 o 
  -5  12   2       15.49       15.10      1.11 o 
  -4  12   2       22.17       24.33      2.03 o 
  -3  12   2      170.93      156.14      2.93 o 
  -2  12   2       47.06       49.14      1.50 o 
  -1  12   2      178.07      175.11      3.57 o 
   0  12   2       53.72       48.83      1.92 o 
   1  12   2      152.40      161.14      3.57 o 
   2  12   2      172.93      166.84      3.80 o 
   3  12   2      129.79      122.90      4.71 o 
   4  12   2      204.29      190.35      6.55 o 
   5  12   2        9.31        8.15      0.67 o 
  -6  13   2       17.17       12.89      0.90 o 
  -5  13   2       46.28       47.46      2.79 o 
  -4  13   2       51.05       52.54      2.97 o 
  -3  13   2      325.54      325.31      5.71 o 
  -2  13   2      226.27      216.25      4.05 o 
  -1  13   2       41.93       38.07      1.75 o 
   0  13   2      124.00      112.03      3.03 o 
   1  13   2      169.65      174.94      3.88 o 
   2  13   2       89.31       86.27      2.78 o 
   3  13   2       41.07       39.23      2.63 o 
   4  13   2       20.00       19.48      2.04 o 
   5  13   2       27.04       24.10      1.41 o 
  -5  14   2       41.58       42.50      2.50 o 
  -4  14   2        8.99        8.04      1.17 o 
  -3  14   2       98.19       90.88      3.96 o 
  -2  14   2      183.36      179.13      3.80 o 
  -1  14   2       33.10       36.07      1.77 o 
   0  14   2       45.59       40.60      2.00 o 
   1  14   2       75.37       69.70      3.50 o 
   2  14   2      123.73      106.57      4.50 o 
   3  14   2       86.92       78.81      2.85 o 
   4  14   2       32.01       30.96      2.43 o 
   5  14   2       14.52       14.38      1.62 o 
  -5  15   2       21.11       21.44      1.67 o 
  -4  15   2       27.51       26.21      1.98 o 
  -3  15   2      134.07      128.63      4.68 o 
  -2  15   2      583.35      523.69      6.51 o 
  -1  15   2       76.92       70.69      2.55 o 
   0  15   2        4.02        4.23      0.63 o 
   1  15   2      292.01      255.70      7.49 o 
   2  15   2      229.34      199.14      6.20 o 
   3  15   2       37.18       35.45      2.95 o 
   4  15   2       13.82       13.23      1.49 o 
  -5  16   2        5.57        5.97      0.81 o 
  -4  16   2      167.33      178.60      4.92 o 
  -3  16   2       75.09       71.47      3.43 o 
  -2  16   2       12.52       13.87      1.55 o 
  -1  16   2       62.60       57.72      2.23 o 
   0  16   2      182.55      174.69      5.80 o 
   1  16   2      264.53      244.27      5.01 o 
   2  16   2       85.49       86.28      2.99 o 
   3  16   2       40.03       38.59      2.90 o 
   4  16   2       11.19       12.13      1.31 o 
  -5  17   2        6.30        6.61      0.75 o 
  -4  17   2       53.89       58.08      2.57 o 
  -3  17   2      254.43      252.88      6.23 o 
  -2  17   2      225.99      214.01      6.07 o 
  -1  17   2      328.52      303.36      6.04 o 
   0  17   2       40.62       35.35      2.61 o 
   1  17   2      211.37      197.90      4.39 o 
   2  17   2      351.56      328.81      8.41 o 
   3  17   2        1.83        1.10      0.56 o 
   4  17   2       20.87       22.85      1.55 o 
  -5  18   2       11.00       10.06      0.60 o 
  -4  18   2       81.30       83.23      2.03 o 
  -3  18   2        6.94        4.85      0.82 o 
  -2  18   2      170.08      153.62      4.95 o 
  -1  18   2      169.00      149.46      2.97 o 
   0  18   2       47.52       48.43      3.00 o 
   1  18   2      101.48       95.60      2.89 o 
   2  18   2        8.46       10.75      1.42 o 
   3  18   2       81.92       80.06      3.42 o 
   4  18   2       32.50       31.90      1.51 o 
  -4  19   2       29.65       29.07      1.63 o 
  -3  19   2       16.27       14.75      1.27 o 
  -2  19   2       17.26       17.39      1.58 o 
  -1  19   2       52.27       51.63      2.94 o 
   0  19   2      133.64      126.12      5.02 o 
   2  19   2        7.81        7.89      1.10 o 
   3  19   2        6.69        6.73      0.60 o 
  -4  20   2       22.43       19.27      1.47 o 
  -3  20   2       81.90       76.08      2.47 o 
  -2  20   2       32.36       30.75      1.91 o 
  -1  20   2       31.20       31.65      2.05 o 
   0  20   2       50.34       46.23      2.83 o 
   1  20   2       27.08       24.85      2.09 o 
   2  20   2       17.85       17.82      1.03 o 
   3  20   2        5.36        5.63      0.45 o 
  -2  21   2       44.27       44.74      1.98 o 
  -1  21   2       63.58       63.13      2.45 o 
   0  21   2      145.45      138.10      4.29 o 
   1  21   2       18.74       18.32      1.57 o 
   2  21   2       14.80       15.06      1.24 o 
  -1  22   2       46.39       43.00      1.83 o 
   0  22   2       98.64       97.30      2.97 o 
   1  22   2        5.11        5.13      0.70 o 
  -3 -21   3        8.81        7.51      0.76 o 
  -2 -21   3       27.96       32.79      1.50 o 
  -1 -21   3      171.47      197.33      4.95 o 
   0 -21   3       35.81       35.89      1.79 o 
   1 -21   3       40.45       41.81      1.90 o 
  -3 -20   3       62.12       63.09      2.25 o 
  -2 -20   3       94.22      100.05      2.54 o 
  -1 -20   3      121.04      131.25      2.83 o 
   0 -20   3       53.42       52.27      2.48 o 
   1 -20   3        9.70       10.84      1.12 o 
   2 -20   3       10.02       11.48      0.99 o 
  -4 -19   3        5.61        5.82      0.77 o 
  -3 -19   3       13.63       14.33      0.97 o 
  -2 -19   3       16.64       18.72      1.21 o 
  -1 -19   3       13.46       15.24      0.96 o 
   0 -19   3       35.35       36.19      1.66 o 
   1 -19   3       43.79       40.63      2.40 o 
   2 -19   3       66.09       68.29      2.77 o 
   3 -19   3       15.07       15.12      0.92 o 
  -4 -18   3       74.00       76.36      3.07 o 
  -3 -18   3       38.87       38.41      1.73 o 
  -2 -18   3      184.29      182.26      4.01 o 
  -1 -18   3       28.85       28.21      1.21 o 
   0 -18   3       12.98       11.39      0.99 o 
   1 -18   3      148.59      162.65      5.13 o 
   2 -18   3        5.35        5.89      0.90 o 
   3 -18   3        6.33        6.90      0.76 o 
  -4 -17   3        7.74       11.12      1.30 o 
  -3 -17   3      102.34      107.45      5.66 o 
  -2 -17   3       19.03       20.40      2.26 o 
  -1 -17   3       53.89       54.46      1.82 o 
   0 -17   3       63.34       57.88      2.36 o 
   1 -17   3        0.21        0.09      0.29 o 
   2 -17   3        3.25        5.22      0.92 o 
   3 -17   3       53.58       58.36      2.49 o 
  -5 -16   3       62.21       60.48      2.41 o 
  -4 -16   3       58.37       63.54      3.22 o 
  -3 -16   3      149.43      152.73      3.73 o 
  -2 -16   3       98.82      102.13      3.17 o 
  -1 -16   3       48.39       43.24      1.58 o 
   0 -16   3       16.13       17.43      1.30 o 
   1 -16   3       27.47       23.64      2.09 o 
   2 -16   3       15.40       10.95      0.96 o 
   3 -16   3        2.23        2.12      0.38 o 
  -5 -15   3       26.75       27.92      1.79 o 
  -4 -15   3       33.41       33.15      1.35 o 
  -3 -15   3       92.59       92.97      2.42 o 
  -2 -15   3      143.78      145.24      3.76 o 
  -1 -15   3       12.27       13.09      0.86 o 
   0 -15   3      204.38      186.22      4.15 o 
   1 -15   3      329.52      297.65      5.14 o 
   2 -15   3       66.02       63.69      2.36 o 
   3 -15   3        1.71        2.25      0.41 o 
   4 -15   3       20.03       18.26      0.97 o 
  -5 -14   3       55.14       54.34      1.48 o 
  -4 -14   3       83.39       87.56      2.25 o 
  -3 -14   3      209.81      214.24      3.14 o 
  -2 -14   3      149.91      152.29      2.81 o 
  -1 -14   3       17.44       17.65      0.93 o 
   0 -14   3       57.28       66.48      1.89 o 
   1 -14   3      162.42      173.85      2.73 o 
   2 -14   3       73.22       83.78      2.73 o 
   3 -14   3       13.50       14.67      1.07 o 
   4 -14   3       43.51       43.95      1.80 o 
  -5 -13   3        5.35        5.70      0.51 o 
  -4 -13   3       68.94       71.83      2.06 o 
  -3 -13   3        2.31        2.98      0.42 o 
  -2 -13   3       22.06       23.33      1.03 o 
  -1 -13   3      136.90      140.25      2.10 o 
   0 -13   3      145.99      156.13      3.24 o 
   1 -13   3      104.66       99.23      2.23 o 
   2 -13   3       18.47       15.94      1.28 o 
   3 -13   3       12.12       14.01      1.08 o 
   4 -13   3       49.41       53.77      1.69 o 
  -5 -12   3       32.17       29.41      1.45 o 
  -4 -12   3       96.27       85.81      2.53 o 
  -3 -12   3      129.73      118.53      2.18 o 
  -2 -12   3      164.83      160.54      2.47 o 
  -1 -12   3       49.24       50.95      1.27 o 
   0 -12   3      303.99      308.38      4.74 o 
   1 -12   3        2.38        3.33      0.36 o 
   2 -12   3       37.09       37.78      1.41 o 
   3 -12   3      109.82      112.41      3.10 o 
   4 -12   3       11.48       12.54      0.86 o 
   5 -12   3       22.84       20.43      1.11 o 
  -5 -11   3      277.27      277.29      3.75 o 
  -4 -11   3       38.93       35.90      1.43 o 
  -3 -11   3      268.25      266.71      2.90 o 
  -2 -11   3      215.68      237.69      6.23 o 
  -1 -11   3      891.57      930.31     11.85 o 
   0 -11   3      239.57      246.96      4.70 o 
   1 -11   3       80.66       80.74      1.98 o 
   2 -11   3      145.62      138.83      2.68 o 
   3 -11   3      328.58      331.10      7.63 o 
   4 -11   3       25.55       26.60      1.31 o 
   5 -11   3        7.99        6.59      0.74 o 
  -6 -10   3      103.59      108.26      3.49 o 
  -5 -10   3       90.98       79.94      2.56 o 
  -4 -10   3       10.34       11.67      0.63 o 
  -3 -10   3      210.88      198.74      4.07 o 
  -2 -10   3        8.43       10.81      1.29 o 
  -1 -10   3      629.96      638.30      9.42 o 
   0 -10   3      268.60      271.56      5.64 o 
   1 -10   3       93.43       94.38      3.68 o 
   2 -10   3       50.71       54.50      1.65 o 
   3 -10   3      198.62      202.58      7.60 o 
   4 -10   3       62.60       63.40      3.21 o 
   5 -10   3       29.91       31.41      1.74 o 
  -6  -9   3      115.16      123.68      2.78 o 
  -5  -9   3      140.86      137.93      2.80 o 
  -4  -9   3      120.69      108.93      2.11 o 
  -3  -9   3      358.09      333.84      7.38 o 
  -2  -9   3      419.20      435.70      7.73 o 
  -1  -9   3      215.68      213.31      5.19 o 
   0  -9   3      111.39      134.57      2.96 o 
   1  -9   3      154.66      165.83      4.75 o 
   2  -9   3       89.48       91.33      2.80 o 
   3  -9   3      427.44      423.52      5.81 o 
   4  -9   3      136.75      137.19      4.83 o 
   5  -9   3        6.02        6.78      0.88 o 
  -6  -8   3       45.79       41.01      1.41 o 
  -5  -8   3       24.27       24.01      1.18 o 
  -4  -8   3      236.09      238.60      3.47 o 
  -3  -8   3       52.43       46.98      2.67 o 
  -2  -8   3      816.46      911.19     10.65 o 
  -1  -8   3     2268.30     2486.26     16.73 o 
   0  -8   3       54.75       59.73      3.21 o 
   1  -8   3       69.59       68.56      2.96 o 
   2  -8   3      251.96      264.67      6.45 o 
   3  -8   3      711.03      699.78      6.74 o 
   4  -8   3       71.94       71.38      3.54 o 
   5  -8   3      120.64      127.72      3.97 o 
  -6  -7   3       68.95       65.43      2.33 o 
  -5  -7   3        8.20        7.39      1.16 o 
  -4  -7   3       67.21       56.43      2.09 o 
  -3  -7   3      325.75      327.70      6.80 o 
  -2  -7   3      945.15      992.62     10.61 o 
  -1  -7   3     1412.71     1492.67     12.24 o 
   0  -7   3      174.83      181.20      3.42 o 
   1  -7   3      217.47      210.70      5.02 o 
   2  -7   3      759.79      794.65     10.98 o 
   3  -7   3      390.94      389.71      6.56 o 
   4  -7   3      510.40      507.00      6.37 o 
   5  -7   3       77.29       74.12      3.14 o 
  -7  -6   3      108.38      106.08      5.21 o 
  -6  -6   3      143.20      140.82      5.02 o 
  -5  -6   3       26.64       24.47      2.08 o 
  -4  -6   3      180.84      175.81      3.58 o 
  -3  -6   3      253.23      266.21      5.84 o 
  -2  -6   3      158.07      187.06      4.37 o 
  -1  -6   3     1751.50     1861.93     12.74 o 
   0  -6   3      184.11      203.58      3.12 o 
   1  -6   3      631.38      627.02      8.41 o 
   2  -6   3      171.93      184.11      5.17 o 
   3  -6   3      351.73      341.01      5.12 o 
   4  -6   3      219.89      221.25      4.29 o 
   5  -6   3       27.74       28.77      2.01 o 
  -7  -5   3       57.96       59.64      1.76 o 
  -6  -5   3       53.37       50.42      3.03 o 
  -5  -5   3      324.87      312.28      5.34 o 
  -4  -5   3        5.53        3.73      0.80 o 
  -3  -5   3      127.55      136.96      2.43 o 
  -2  -5   3      621.51      645.50      7.70 o 
  -1  -5   3      566.74      612.77      6.88 o 
   0  -5   3      334.27      367.49      3.99 o 
   1  -5   3      291.89      295.79      5.64 o 
   2  -5   3      939.74      982.10     11.65 o 
   3  -5   3      316.58      299.96      7.50 o 
   4  -5   3      154.21      148.00      5.61 o 
   5  -5   3       26.27       23.09      1.84 o 
  -7  -4   3       34.77       39.52      1.68 o 
  -6  -4   3       71.14       67.20      3.54 o 
  -5  -4   3        7.40        8.31      1.20 o 
  -4  -4   3        4.85        6.32      0.82 o 
  -3  -4   3      534.71      554.37      4.92 o 
  -2  -4   3      308.65      315.41      3.45 o 
  -1  -4   3     1171.67     1155.93      8.82 o 
   0  -4   3        4.41        5.03      0.45 o 
   1  -4   3      123.29      122.24      3.52 o 
   2  -4   3       66.39       84.82      3.31 o 
   3  -4   3      238.00      242.29      5.45 o 
   4  -4   3       53.19       49.97      2.94 o 
   5  -4   3        7.57       10.34      1.08 o 
   6  -4   3       41.14       47.24      1.72 o 
  -7  -3   3       21.86       20.18      1.65 o 
  -6  -3   3      139.69      141.45      5.10 o 
  -5  -3   3       51.46       47.16      1.94 o 
  -4  -3   3      126.81      117.16      3.64 o 
  -3  -3   3      273.88      303.63      4.81 o 
  -2  -3   3      247.21      243.90      2.70 o 
  -1  -3   3      544.31      565.54      5.71 o 
   0  -3   3      789.52      817.98      5.28 o 
   1  -3   3      174.71      182.25      4.14 o 
   2  -3   3      116.88      127.80      3.98 o 
   3  -3   3       17.06       16.87      1.02 o 
   4  -3   3       44.80       45.36      2.84 o 
   5  -3   3      132.18      143.16      3.18 o 
   6  -3   3       51.52       51.05      1.87 o 
  -7  -2   3      137.08      137.07      4.32 o 
  -6  -2   3        2.34        2.88      0.78 o 
  -5  -2   3      386.61      369.28      5.43 o 
  -4  -2   3      220.75      237.49      5.29 o 
  -3  -2   3     1799.60     1890.42     12.46 o 
  -2  -2   3     1561.57     1587.73     19.19 o 
  -1  -2   3      138.55      136.24      1.72 o 
   0  -2   3      120.66      127.53      4.71 o 
   1  -2   3      239.19      266.62      4.78 o 
   2  -2   3       44.49       52.25      2.48 o 
   3  -2   3      126.36      121.82      2.98 o 
   4  -2   3        0.89        1.79      0.49 o 
   5  -2   3        4.57        6.21      0.74 o 
   6  -2   3       87.46       94.03      2.62 o 
  -7  -1   3       34.39       34.67      2.18 o 
  -6  -1   3      214.51      220.18      6.34 o 
  -5  -1   3       71.57       69.52      2.39 o 
  -4  -1   3       87.40       91.94      3.37 o 
  -3  -1   3       19.01       18.07      1.25 o 
  -2  -1   3      232.53      210.95      3.57 o 
  -1  -1   3      184.61      177.11      1.93 o 
   0  -1   3      254.93      259.44      4.16 o 
   1  -1   3      781.75      833.97      8.21 o 
   2  -1   3      629.32      655.39      8.57 o 
   3  -1   3       25.74       25.95      1.96 o 
   4  -1   3       21.59       22.76      1.44 o 
   5  -1   3       49.83       61.11      3.02 o 
   6  -1   3       13.30       12.24      0.96 o 
  -7   0   3      130.98      145.39      4.45 o 
  -6   0   3       14.16       17.20      1.77 o 
  -5   0   3      434.81      431.36      6.27 o 
  -4   0   3       37.44       38.05      2.22 o 
  -3   0   3      110.86       93.33      2.94 o 
  -2   0   3      739.74      750.68      7.09 o 
  -1   0   3      987.69      904.85      5.48 o 
   0   0   3      241.04      225.25      2.89 o 
   1   0   3      376.42      384.82      5.41 o 
   2   0   3        0.28        5.10      0.74 o 
   3   0   3       50.08       56.42      2.87 o 
   4   0   3        7.57        5.62      0.73 o 
   5   0   3       39.54       41.55      1.80 o 
   6   0   3        3.59        3.20      0.49 o 
  -7   1   3       34.41       40.33      2.33 o 
  -6   1   3      211.49      219.68      6.32 o 
  -5   1   3       70.77       79.35      2.59 o 
  -4   1   3       87.78       94.18      3.55 o 
  -3   1   3       19.68       15.65      1.24 o 
  -2   1   3      231.97      205.27      3.87 o 
  -1   1   3      186.20      178.48      1.73 o 
   0   1   3      253.79      248.66      3.24 o 
   1   1   3      781.88      859.29      7.88 o 
   2   1   3      625.37      639.27      8.02 o 
   3   1   3       25.58       23.80      1.84 o 
   4   1   3       22.07       24.83      2.05 o 
   5   1   3       49.67       55.36      2.09 o 
   6   1   3       13.06       11.27      0.60 o 
  -7   2   3      136.01      136.79      4.22 o 
  -6   2   3        2.50        3.35      0.78 o 
  -5   2   3      384.26      372.16      4.51 o 
  -4   2   3      222.08      231.64      5.72 o 
  -3   2   3     1795.97     1926.60     14.07 o 
  -2   2   3     1560.11     1566.62     11.07 o 
  -1   2   3      138.30      143.68      1.92 o 
   0   2   3      120.78      119.99      1.43 o 
   1   2   3      243.36      278.01      3.68 o 
   2   2   3       43.94       35.60      1.87 o 
   3   2   3      126.46      123.44      3.25 o 
   4   2   3        0.96        2.67      0.69 o 
   5   2   3        4.52        5.13      0.66 o 
   6   2   3       87.18       87.45      4.29 o 
  -7   3   3       22.43       22.36      1.68 o 
  -6   3   3      139.73      134.32      4.90 o 
  -5   3   3       51.53       43.57      1.92 o 
  -4   3   3      128.00      123.32      4.26 o 
  -3   3   3      272.30      328.75      6.06 o 
  -2   3   3      249.10      268.50      4.76 o 
  -1   3   3      546.93      577.48      5.66 o 
   0   3   3      787.36      777.91      4.51 o 
   1   3   3      175.65      183.27      2.16 o 
   2   3   3      117.72      115.12      3.27 o 
   3   3   3       16.83       14.36      1.37 o 
   4   3   3       44.88       46.88      2.85 o 
   5   3   3      133.47      144.31      3.39 o 
   6   3   3       51.49       47.27      1.23 o 
  -7   4   3       34.98       40.53      2.21 o 
  -6   4   3       71.92       67.59      3.46 o 
  -5   4   3        7.59       10.37      0.96 o 
  -4   4   3        4.98        4.32      0.82 o 
  -3   4   3      539.54      560.83      8.16 o 
  -2   4   3      308.30      297.32      5.30 o 
  -1   4   3     1163.42     1162.79      3.40 o 
   0   4   3        4.43        5.31      0.29 o 
   1   4   3      124.50      126.76      3.66 o 
   2   4   3       64.98       70.15      2.49 o 
   3   4   3      235.63      232.45      5.35 o 
   4   4   3       53.94       49.15      2.91 o 
   5   4   3        7.26        9.43      1.01 o 
   6   4   3       41.14       44.74      1.17 o 
  -7   5   3       57.54       62.11      2.65 o 
  -6   5   3       54.08       53.25      3.04 o 
  -5   5   3      326.05      328.30      5.41 o 
  -4   5   3        5.26        3.29      0.72 o 
  -3   5   3      127.09      127.42      4.04 o 
  -2   5   3      618.97      631.35      7.91 o 
  -1   5   3      560.44      571.46      3.67 o 
   0   5   3      329.31      343.76      3.68 o 
   1   5   3      293.02      297.35      2.75 o 
   2   5   3      938.43      905.79     12.11 o 
   3   5   3      316.01      287.37      7.02 o 
   4   5   3      153.21      142.06      4.96 o 
   5   5   3       26.55       22.52      1.81 o 
   6   5   3       16.28       15.45      0.77 o 
  -7   6   3      107.46      115.28      3.45 o 
  -6   6   3      142.15      150.26      5.03 o 
  -5   6   3       26.49       30.44      1.64 o 
  -4   6   3      179.99      197.80      3.93 o 
  -3   6   3      255.13      263.58      5.95 o 
  -2   6   3      159.52      183.36      2.96 o 
  -1   6   3     1743.96     1726.38      8.16 o 
   0   6   3      183.04      187.52      3.90 o 
   1   6   3      631.85      626.17      5.95 o 
   2   6   3      169.78      171.56      3.50 o 
   3   6   3      350.29      330.11      7.95 o 
   4   6   3      220.41      209.16      6.02 o 
   5   6   3       27.17       24.41      1.84 o 
  -7   7   3       19.36       20.82      1.40 o 
  -6   7   3       68.60       73.98      2.44 o 
  -5   7   3        8.36        9.99      0.95 o 
  -4   7   3       66.97       63.07      2.30 o 
  -3   7   3      325.05      343.49      6.93 o 
  -2   7   3      953.14      945.04      5.39 o 
  -1   7   3     1415.86     1408.79      9.12 o 
   0   7   3      175.94      170.18      2.92 o 
   1   7   3      217.04      215.70      4.52 o 
   2   7   3      760.96      772.56     16.65 o 
   3   7   3      392.50      366.68      8.77 o 
   4   7   3      512.88      492.72      6.51 o 
   5   7   3       76.73       72.38      3.07 o 
  -7   8   3       34.73       36.27      1.72 o 
  -6   8   3       45.16       46.28      1.90 o 
  -5   8   3       24.45       22.88      1.88 o 
  -4   8   3      235.40      248.71      4.61 o 
  -3   8   3       52.60       55.97      2.90 o 
  -2   8   3      817.54      842.41      7.47 o 
  -1   8   3     2271.94     2266.37     10.68 o 
   0   8   3       53.41       57.76      1.80 o 
   1   8   3       68.05       69.69      2.17 o 
   2   8   3      253.56      247.99      4.59 o 
   3   8   3      709.77      643.70     11.98 o 
   4   8   3       72.78       71.72      3.63 o 
   5   8   3      121.14      126.20      3.89 o 
  -7   9   3      152.53      141.77      3.06 o 
  -6   9   3      114.02      110.55      2.86 o 
  -5   9   3      141.36      151.13      3.70 o 
  -4   9   3      120.17      112.89      3.16 o 
  -3   9   3      357.89      337.64      7.36 o 
  -2   9   3      416.61      422.97      4.44 o 
  -1   9   3      212.14      241.62      3.07 o 
   0   9   3      110.92      126.60      2.80 o 
   1   9   3      154.72      166.17      3.50 o 
   2   9   3       89.99       88.87      2.32 o 
   3   9   3      426.57      391.99      9.60 o 
   4   9   3      135.95      129.81      4.90 o 
   5   9   3        5.87        6.10      0.82 o 
  -6  10   3      102.37       97.32      2.58 o 
  -5  10   3       90.62       94.33      2.90 o 
  -4  10   3        9.93       11.47      1.04 o 
  -3  10   3      210.76      211.02      3.36 o 
  -2  10   3        8.09        7.62      0.58 o 
  -1  10   3      632.33      638.25      9.17 o 
   0  10   3      270.17      273.56      4.72 o 
   1  10   3       91.69       92.39      2.70 o 
   2  10   3       51.21       51.76      1.82 o 
   3  10   3      200.02      182.82      6.68 o 
   4  10   3       62.39       61.34      3.38 o 
   5  10   3       30.12       32.28      1.78 o 
  -6  11   3      272.57      259.25      4.00 o 
  -5  11   3      279.15      278.27      4.95 o 
  -4  11   3       38.73       39.17      2.64 o 
  -3  11   3      271.93      254.83      4.59 o 
  -2  11   3      217.59      224.73      3.28 o 
  -1  11   3      891.19      913.56      8.05 o 
   0  11   3      242.85      240.73      4.23 o 
   1  11   3       80.12       80.27      2.19 o 
   2  11   3      146.07      138.69      4.40 o 
   3  11   3      326.77      310.33      8.72 o 
   4  11   3       25.47       23.86      2.08 o 
   5  11   3        8.04        9.03      0.87 o 
  -6  12   3       10.34       12.57      0.83 o 
  -5  12   3       32.12       31.70      1.63 o 
  -4  12   3       94.77       83.29      3.91 o 
  -3  12   3      130.42      128.54      2.76 o 
  -2  12   3      164.88      161.14      2.51 o 
  -1  12   3       49.19       51.51      2.75 o 
   0  12   3      305.35      306.38      5.32 o 
   1  12   3        2.30        4.13      0.52 o 
   2  12   3       37.42       35.57      1.97 o 
   3  12   3      110.96      104.67      5.06 o 
   4  12   3       12.05       12.99      1.49 o 
   5  12   3       23.37       20.04      1.15 o 
  -6  13   3       35.84       31.72      1.20 o 
  -5  13   3        5.31        7.28      0.92 o 
  -4  13   3       68.18       68.17      3.51 o 
  -3  13   3        2.45        3.63      0.58 o 
  -2  13   3       22.02       22.85      1.13 o 
  -1  13   3      136.64      132.85      2.80 o 
   0  13   3      145.39      149.66      2.94 o 
   1  13   3      104.57       96.57      2.53 o 
   2  13   3       18.60       13.48      1.22 o 
   3  13   3       12.24       12.57      1.75 o 
   4  13   3       49.34       51.50      2.78 o 
  -6  14   3        1.83        1.49      0.33 o 
  -5  14   3       56.00       55.40      1.98 o 
  -4  14   3       83.43       88.09      3.91 o 
  -3  14   3      210.56      193.42      5.94 o 
  -2  14   3      148.67      142.38      2.89 o 
  -1  14   3       17.79       17.02      1.04 o 
   0  14   3       58.89       65.03      1.98 o 
   1  14   3      162.17      159.91      4.09 o 
   2  14   3       73.90       81.98      2.96 o 
   3  14   3       13.11       13.23      1.71 o 
   4  14   3       42.99       40.71      2.30 o 
  -5  15   3       27.00       28.24      1.31 o 
  -4  15   3       33.42       33.25      2.33 o 
  -3  15   3       92.90       85.62      3.95 o 
  -2  15   3      144.51      129.44      3.34 o 
  -1  15   3       12.20       11.08      1.05 o 
   0  15   3      205.43      179.41      4.05 o 
   1  15   3      332.65      285.30      5.44 o 
   2  15   3       65.78       57.18      2.41 o 
   3  15   3        1.73        2.18      0.45 o 
   4  15   3       19.87       19.77      0.97 o 
  -5  16   3       62.26       59.38      2.51 o 
  -4  16   3       58.26       59.51      2.98 o 
  -3  16   3      149.07      142.21      5.00 o 
  -2  16   3       99.17       90.93      2.76 o 
  -1  16   3       48.35       39.28      1.97 o 
   0  16   3       15.56       16.60      1.78 o 
   1  16   3       26.92       21.52      1.46 o 
   2  16   3       15.24       10.43      1.52 o 
   3  16   3        2.22        1.60      0.36 o 
   4  16   3       42.20       37.41      1.15 o 
  -5  17   3       41.97       39.09      1.82 o 
  -4  17   3        7.57        8.45      1.04 o 
  -3  17   3      103.57      104.47      4.11 o 
  -2  17   3       19.73       17.39      1.17 o 
  -1  17   3       54.91       46.80      2.60 o 
   0  17   3       63.70       49.78      2.26 o 
   1  17   3        0.23        0.24      0.23 o 
   2  17   3        3.07        4.58      0.96 o 
   3  17   3       53.52       50.46      1.73 o 
  -5  18   3       22.71       20.33      1.10 o 
  -4  18   3       75.23       74.05      2.75 o 
  -3  18   3       38.68       29.80      2.07 o 
  -2  18   3      184.00      165.51      4.84 o 
  -1  18   3       28.83       25.10      2.22 o 
   0  18   3       13.24       10.61      1.55 o 
   1  18   3      149.19      147.13      3.59 o 
   2  18   3        5.41        4.30      0.73 o 
   3  18   3        6.32        5.67      0.50 o 
  -4  19   3        5.68        5.18      0.46 o 
  -3  19   3       13.36       11.45      1.18 o 
  -2  19   3       16.14       15.95      1.01 o 
  -1  19   3       13.62       14.51      1.56 o 
   0  19   3       35.83       34.12      2.52 o 
   1  19   3       43.87       39.31      1.67 o 
   2  19   3       66.63       62.32      1.93 o 
   3  19   3       14.70       14.99      0.99 o 
  -4  20   3       25.74       28.40      1.31 o 
  -3  20   3       61.89       58.40      2.30 o 
  -2  20   3       93.43       90.64      3.31 o 
  -1  20   3      120.69      121.52      4.01 o 
   0  20   3       53.87       49.80      2.78 o 
   1  20   3        9.73       10.12      1.22 o 
   2  20   3        9.81        9.87      0.63 o 
  -3  21   3        8.59        6.51      0.62 o 
  -2  21   3       27.90       30.99      1.67 o 
  -1  21   3      171.72      171.64      4.06 o 
   0  21   3       35.27       33.48      1.98 o 
   1  21   3       40.95       40.25      2.05 o 
  -2  22   3       14.27       15.56      0.94 o 
  -1  22   3      103.70      106.99      2.81 o 
   0  22   3        8.44        7.41      0.76 o 
   1  22   3       45.08       44.40      1.68 o 
  -2 -21   4       45.48       46.12      1.67 o 
  -3 -20   4        7.98        8.04      0.84 o 
  -2 -20   4       45.54       48.62      2.16 o 
   0 -20   4       43.11       45.38      1.99 o 
   1 -20   4        7.61        8.44      0.83 o 
  -4 -19   4       13.62       14.88      1.11 o 
  -3 -19   4        3.37        3.08      0.63 o 
  -2 -19   4       17.39       16.48      1.07 o 
  -1 -19   4        5.31        6.52      0.84 o 
   0 -19   4       27.74       28.21      1.79 o 
   1 -19   4        2.57        2.27      0.51 o 
   2 -19   4       28.09       31.01      1.54 o 
  -4 -18   4       16.59       17.62      1.39 o 
  -3 -18   4       40.96       43.51      2.93 o 
  -2 -18   4       20.35       21.20      2.45 o 
  -1 -18   4       23.90       23.54      1.04 o 
   0 -18   4       28.30       28.86      2.00 o 
   1 -18   4        9.38        8.03      1.05 o 
   2 -18   4       46.28       49.80      2.26 o 
  -5 -17   4       15.29       13.82      0.96 o 
  -4 -17   4       11.08       13.80      1.35 o 
  -3 -17   4       12.08       11.87      0.99 o 
  -2 -17   4      163.94      165.08      3.84 o 
  -1 -17   4       17.81       15.39      0.90 o 
   0 -17   4       37.92       48.39      2.77 o 
   1 -17   4       76.33       85.99      3.65 o 
   2 -17   4        9.38        8.73      1.05 o 
   3 -17   4       13.27       13.65      0.95 o 
  -5 -16   4        9.21        6.95      0.79 o 
  -4 -16   4       22.97       23.17      1.89 o 
  -3 -16   4       23.33       22.37      1.40 o 
  -2 -16   4        6.05        7.84      0.87 o 
  -1 -16   4       88.78       88.47      2.23 o 
   0 -16   4      110.00       94.48      4.00 o 
   1 -16   4       32.83       31.56      2.31 o 
   2 -16   4        7.94       10.61      1.26 o 
   3 -16   4       20.07       21.26      1.38 o 
  -5 -15   4       78.15       80.97      2.91 o 
  -4 -15   4       13.97       15.18      1.14 o 
  -3 -15   4        9.55       12.44      1.09 o 
  -2 -15   4       16.70       16.93      1.30 o 
  -1 -15   4       99.02       92.23      3.02 o 
   0 -15   4       31.48       35.51      2.49 o 
   1 -15   4      203.85      218.11      6.29 o 
   2 -15   4       75.58       80.80      3.61 o 
   3 -15   4       32.10       32.08      1.86 o 
  -5 -14   4       40.83       39.61      2.28 o 
  -4 -14   4       67.16       66.58      2.47 o 
  -3 -14   4       48.83       51.85      1.83 o 
  -2 -14   4       85.13       84.67      2.38 o 
  -1 -14   4       80.27       77.76      2.11 o 
   0 -14   4        3.81        1.76      0.34 o 
   1 -14   4       44.81       49.27      3.88 o 
   2 -14   4       16.58       16.94      2.58 o 
   3 -14   4       28.77       29.25      1.92 o 
  -6 -13   4       11.40        9.44      0.81 o 
  -5 -13   4       15.79       14.25      1.00 o 
  -4 -13   4       14.03       16.31      1.25 o 
  -3 -13   4       38.79       37.65      2.02 o 
  -2 -13   4       79.00       78.55      1.95 o 
  -1 -13   4      362.55      379.71      3.65 o 
   0 -13   4      132.25      134.47      3.10 o 
   1 -13   4       50.67       53.61      3.09 o 
   2 -13   4        7.25        9.96      1.26 o 
   3 -13   4       11.79       13.73      1.40 o 
  -6 -12   4       89.75       84.91      2.84 o 
  -5 -12   4       84.23       80.07      3.71 o 
  -4 -12   4      929.57      918.89     20.26 o 
  -3 -12   4      318.71      321.39      4.43 o 
  -2 -12   4        1.32        0.72      0.33 o 
  -1 -12   4       17.68       19.83      1.47 o 
   0 -12   4       26.57       27.91      1.23 o 
   1 -12   4       56.43       52.02      3.00 o 
   2 -12   4      104.26      111.92      4.30 o 
   3 -12   4       94.58      101.64      2.64 o 
  -6 -11   4       11.98       11.34      1.15 o 
  -5 -11   4      113.20      116.22      3.02 o 
  -4 -11   4      401.17      403.47      6.16 o 
  -3 -11   4      118.31      116.44      2.40 o 
  -2 -11   4      520.46      545.72      4.86 o 
  -1 -11   4       38.05       39.87      1.05 o 
   0 -11   4      241.86      245.29      3.16 o 
   1 -11   4       34.57       36.72      4.27 o 
   2 -11   4       31.26       34.64      2.41 o 
   3 -11   4       94.11       96.69      3.71 o 
  -6 -10   4       34.37       38.74      2.28 o 
  -5 -10   4       93.53       93.74      3.87 o 
  -4 -10   4      176.03      180.80      4.34 o 
  -3 -10   4       26.24       22.88      1.17 o 
  -2 -10   4      166.36      173.04      4.43 o 
  -1 -10   4      188.45      191.56      5.97 o 
   0 -10   4       32.69       38.47      1.42 o 
   1 -10   4      214.47      209.99      4.15 o 
   2 -10   4       40.69       45.53      2.76 o 
   3 -10   4        9.39        9.91      1.23 o 
   4 -10   4       54.66       53.04      2.33 o 
  -6  -9   4       16.59       13.71      1.43 o 
  -5  -9   4       70.29       68.06      2.44 o 
  -4  -9   4       67.92       69.30      2.03 o 
  -3  -9   4      194.18      202.56      3.35 o 
  -2  -9   4      330.84      332.97      7.14 o 
  -1  -9   4      169.71      174.00      4.97 o 
   0  -9   4       46.96       44.32      2.62 o 
   1  -9   4      261.71      244.36      6.08 o 
   2  -9   4      868.97      891.06     13.36 o 
   3  -9   4      169.45      154.87      5.01 o 
   4  -9   4      155.08      158.83      2.97 o 
  -7  -8   4        7.81        5.43      0.61 o 
  -6  -8   4      147.14      152.68      3.43 o 
  -5  -8   4      559.56      558.03      7.04 o 
  -4  -8   4       29.39       28.69      1.28 o 
  -3  -8   4       15.77       11.19      0.74 o 
  -2  -8   4      150.50      134.56      4.35 o 
  -1  -8   4      179.98      195.59      4.99 o 
   0  -8   4       69.28       75.75      3.33 o 
   1  -8   4      721.33      730.73     12.78 o 
   2  -8   4      291.47      305.88     14.32 o 
   3  -8   4       84.50       79.83      3.68 o 
   4  -8   4       67.55       69.81      2.16 o 
  -7  -7   4       82.84       84.29      2.66 o 
  -6  -7   4       25.94       25.78      1.46 o 
  -5  -7   4       13.92       10.13      1.30 o 
  -4  -7   4       13.54       14.94      0.88 o 
  -3  -7   4      191.29      183.21      5.25 o 
  -2  -7   4      193.05      212.60      5.20 o 
  -1  -7   4        7.39        8.70      1.01 o 
   0  -7   4      522.89      550.53      6.01 o 
   1  -7   4      327.62      323.58      7.04 o 
   2  -7   4     1061.89     1083.12     26.19 o 
   3  -7   4      358.73      340.00      7.79 o 
   4  -7   4       35.99       35.06      1.54 o 
  -7  -6   4       97.43       94.61      2.19 o 
  -6  -6   4       21.18       20.85      1.86 o 
  -5  -6   4      227.40      220.41      5.99 o 
  -4  -6   4      187.75      194.45      3.90 o 
  -3  -6   4       69.55       68.02      3.07 o 
  -2  -6   4      306.93      322.94      6.12 o 
  -1  -6   4       81.71       80.71      2.90 o 
   0  -6   4       45.81       46.74      8.91 o 
   1  -6   4       72.02       73.40      3.25 o 
   2  -6   4      256.86      256.47      7.07 o 
   3  -6   4       52.02       54.55      3.17 o 
   4  -6   4       12.68       13.38      1.00 o 
   5  -6   4       13.34       12.69      0.96 o 
  -7  -5   4       29.52       26.94      1.23 o 
  -6  -5   4       64.25       60.77      3.20 o 
  -5  -5   4        3.64        1.70      0.41 o 
  -4  -5   4      253.56      259.51      4.95 o 
  -3  -5   4      104.78      105.92      3.70 o 
  -2  -5   4      592.40      634.88      8.16 o 
  -1  -5   4      206.44      225.96      4.57 o 
   0  -5   4     1196.75     1254.08     12.40 o 
   1  -5   4       13.61       21.21      1.70 o 
   2  -5   4       29.88       30.27      1.56 o 
   3  -5   4       65.55       68.46      3.53 o 
   4  -5   4       13.48       12.40      1.90 o 
   5  -5   4       63.17       65.09      1.59 o 
  -7  -4   4      189.70      199.56      3.47 o 
  -6  -4   4       22.43       19.53      1.83 o 
  -5  -4   4       70.21       71.00      1.97 o 
  -4  -4   4      502.49      505.22      6.00 o 
  -3  -4   4      261.29      276.56      5.78 o 
  -2  -4   4      380.59      394.05      6.12 o 
  -1  -4   4       43.86       41.53      1.83 o 
   0  -4   4      257.04      245.67      5.30 o 
   1  -4   4       47.59       47.48      2.46 o 
   2  -4   4       25.22       26.34      2.41 o 
   3  -4   4      119.22      125.75      6.83 o 
   4  -4   4      144.98      139.35      3.31 o 
   5  -4   4       59.26       63.04      1.68 o 
  -7  -3   4        6.46        7.66      1.00 o 
  -6  -3   4       50.85       60.33      3.26 o 
  -5  -3   4      147.39      128.73      2.61 o 
  -4  -3   4        8.09       12.12      0.90 o 
  -3  -3   4       60.19       67.18      1.79 o 
  -2  -3   4       18.85       15.16      0.72 o 
  -1  -3   4      317.08      331.15      4.82 o 
   0  -3   4      292.20      296.24      5.54 o 
   1  -3   4      188.01      199.09      4.89 o 
   2  -3   4      210.89      211.42      5.52 o 
   3  -3   4       18.56       17.61      1.39 o 
   4  -3   4       84.81      104.34      2.90 o 
   5  -3   4       48.90       54.58      1.63 o 
  -7  -2   4       15.62       17.90      1.53 o 
  -6  -2   4      235.90      233.66      6.42 o 
  -5  -2   4       58.09       59.64      1.73 o 
  -4  -2   4       62.11       53.79      2.61 o 
  -3  -2   4      118.45      120.32      4.37 o 
  -2  -2   4      150.70      154.61      2.35 o 
  -1  -2   4      574.23      556.96      5.77 o 
   0  -2   4      149.81      157.72      3.90 o 
   1  -2   4      100.80       95.69      3.29 o 
   2  -2   4      155.34      160.20      4.76 o 
   3  -2   4       28.57       31.17      1.67 o 
   4  -2   4        4.93        3.39      0.83 o 
   5  -2   4        2.32        1.89      0.46 o 
  -7  -1   4       24.82       24.44      1.81 o 
  -6  -1   4       82.50       84.64      3.87 o 
  -5  -1   4       96.12      102.35      2.26 o 
  -4  -1   4        2.37        2.36      0.59 o 
  -3  -1   4       16.71       22.66      4.02 o 
  -2  -1   4      234.50      245.45      2.95 o 
  -1  -1   4      316.52      291.62      3.80 o 
   0  -1   4      101.34       90.76      2.82 o 
   1  -1   4      360.10      363.10      6.24 o 
   2  -1   4       51.48       59.27      2.86 o 
   3  -1   4       15.84       16.52      1.21 o 
   4  -1   4       10.96       11.74      1.50 o 
   5  -1   4       12.91       13.22      0.85 o 
  -7   0   4        4.90        5.10      0.82 o 
  -6   0   4        0.00       -0.18      0.28 o 
  -5   0   4        5.24        7.00      0.60 o 
  -4   0   4      447.64      440.75      7.89 o 
  -3   0   4       76.34       70.31      2.72 o 
  -2   0   4      168.94      168.21      3.19 o 
  -1   0   4     1885.21     1837.05     20.78 o 
   0   0   4        2.43        2.43      0.46 o 
   1   0   4      313.02      346.26      5.89 o 
   2   0   4       32.09       39.92      2.26 o 
   3   0   4       21.86       18.20      1.26 o 
   4   0   4        4.34        2.63      0.48 o 
   5   0   4        1.69        2.48      0.38 o 
  -7   1   4       24.98       23.24      1.75 o 
  -6   1   4       82.87       84.55      3.88 o 
  -5   1   4       95.52      103.75      2.28 o 
  -4   1   4        2.38        2.63      0.67 o 
  -3   1   4       16.11       14.17      1.27 o 
  -2   1   4      235.00      243.73      2.83 o 
  -1   1   4      318.06      343.31      4.04 o 
   0   1   4      101.96       93.74      1.80 o 
   1   1   4      359.67      359.11      5.79 o 
   2   1   4       51.58       54.66      2.56 o 
   3   1   4       16.04       14.46      1.48 o 
   4   1   4       11.24       10.43      0.95 o 
   5   1   4       12.84       13.00      0.86 o 
  -7   2   4       15.90       16.92      1.49 o 
  -6   2   4      236.63      237.04      6.47 o 
  -5   2   4       58.86       63.01      2.20 o 
  -4   2   4       62.50       53.99      2.88 o 
  -3   2   4      118.20      120.18      3.84 o 
  -2   2   4      152.53      154.30      1.86 o 
  -1   2   4      571.45      585.79      4.07 o 
   0   2   4      150.34      153.55      3.42 o 
   1   2   4      100.93       94.40      2.83 o 
   2   2   4      156.38      154.44      4.20 o 
   3   2   4       28.14       28.54      1.41 o 
   4   2   4        5.13        3.30      0.94 o 
   5   2   4        2.11        1.33      0.47 o 
  -7   3   4        6.60        8.05      1.02 o 
  -6   3   4       51.73       60.65      3.29 o 
  -5   3   4      145.99      125.22      3.18 o 
  -4   3   4        8.40       13.12      1.46 o 
  -3   3   4       61.30       78.64      1.98 o 
  -2   3   4       19.43       14.25      0.77 o 
  -1   3   4      318.50      335.23      3.65 o 
   0   3   4      293.55      288.29      8.40 o 
   1   3   4      187.15      190.90      2.94 o 
   2   3   4      209.74      215.80      4.80 o 
   3   3   4       18.87       13.67      1.42 o 
   4   3   4       84.02       97.13      3.17 o 
   5   3   4       48.97       52.66      2.58 o 
  -7   4   4      188.60      196.27      4.87 o 
  -6   4   4       22.92       22.14      1.97 o 
  -5   4   4       70.42       72.77      2.47 o 
  -4   4   4      500.92      515.49      6.28 o 
  -3   4   4      262.43      283.49      4.15 o 
  -2   4   4      378.73      387.40      4.23 o 
  -1   4   4       44.27       45.78      1.25 o 
   0   4   4      256.46      237.68      3.43 o 
   1   4   4       46.85       46.05      2.32 o 
   3   4   4      117.73      116.23      4.06 o 
   4   4   4      146.05      136.86      4.46 o 
   5   4   4       58.91       58.33      2.68 o 
  -7   5   4       29.09       32.49      1.94 o 
  -6   5   4       62.51       57.53      3.16 o 
  -5   5   4        3.79        3.20      0.63 o 
  -4   5   4      251.58      249.28      4.46 o 
  -3   5   4      105.79      104.51      2.52 o 
  -2   5   4      594.45      598.21      5.59 o 
  -1   5   4      206.12      222.84      2.97 o 
   0   5   4     1188.93     1190.32      7.75 o 
   1   5   4       12.69       19.61      1.57 o 
   2   5   4       29.07       27.00      2.12 o 
   3   5   4       66.39       64.49      2.24 o 
   4   5   4       12.93       11.56      1.31 o 
   5   5   4       63.58       68.33      1.83 o 
  -7   6   4       97.01      106.23      3.36 o 
  -6   6   4       20.10       21.23      1.91 o 
  -5   6   4      226.35      236.21      4.48 o 
  -4   6   4      187.66      190.46      3.07 o 
  -3   6   4       68.90       65.20      2.11 o 
  -2   6   4      307.47      315.31     10.86 o 
  -1   6   4       81.77       82.32      1.93 o 
   0   6   4       45.42       49.11      1.64 o 
   1   6   4       71.08       65.24      2.14 o 
   2   6   4      255.90      240.77      6.60 o 
   3   6   4       53.13       51.16      3.04 o 
   4   6   4       13.04       15.51      1.46 o 
   5   6   4       13.21       11.59      1.25 o 
  -7   7   4       84.90       93.05      3.00 o 
  -6   7   4       27.31       22.71      1.33 o 
  -5   7   4       14.27       17.40      1.24 o 
  -4   7   4       13.54       15.60      0.77 o 
  -3   7   4      191.81      189.26      4.28 o 
  -2   7   4      191.35      207.55      4.13 o 
  -1   7   4        7.58        9.26      1.14 o 
   0   7   4      523.17      521.35      5.60 o 
   1   7   4      324.75      324.09      8.91 o 
   2   7   4     1057.79     1023.43     14.29 o 
   3   7   4      356.66      327.22      7.94 o 
   4   7   4       36.53       34.88      2.17 o 
   5   7   4       10.42        8.27      0.58 o 
  -7   8   4        7.87        7.31      0.80 o 
  -6   8   4      147.24      148.58      3.33 o 
  -5   8   4      558.40      563.94      7.04 o 
  -4   8   4       30.81       29.27      1.31 o 
  -3   8   4       16.40       15.04      1.09 o 
  -2   8   4      150.77      152.07      6.66 o 
  -1   8   4      179.28      198.06      3.38 o 
   0   8   4       69.27       70.99      2.17 o 
   1   8   4      724.42      705.32      6.67 o 
   2   8   4      291.53      258.74      7.43 o 
   3   8   4       85.12       82.94      4.11 o 
   4   8   4       67.33       67.24      6.79 o 
   5   8   4       64.34       56.37      4.90 o 
  -7   9   4       19.72       19.25      1.19 o 
  -6   9   4       15.74       17.78      1.13 o 
  -5   9   4       71.05       61.11      2.33 o 
  -4   9   4       68.31       68.47      2.04 o 
  -3   9   4      193.61      196.53      2.79 o 
  -2   9   4      327.90      317.54      4.92 o 
  -1   9   4      169.86      181.11      3.39 o 
   0   9   4       46.90       42.08      1.74 o 
   1   9   4      262.33      248.50      3.81 o 
   2   9   4      870.73      845.78      9.19 o 
   3   9   4      169.78      163.59      5.82 o 
   4   9   4      154.38      153.17      9.01 o 
   5   9   4        3.73        2.66      0.47 o 
  -7  10   4       19.08       17.72      1.02 o 
  -6  10   4       34.77       36.15      1.54 o 
  -5  10   4       90.89       88.60      2.78 o 
  -4  10   4      172.82      186.12      5.83 o 
  -3  10   4       25.50       23.42      0.99 o 
  -2  10   4      167.28      176.02      3.11 o 
  -1  10   4      190.34      192.38      5.23 o 
   0  10   4       33.30       36.63      1.23 o 
   1  10   4      214.37      206.47      3.57 o 
   2  10   4       40.87       39.22      3.04 o 
   3  10   4        9.29       10.10      1.48 o 
   4  10   4       55.06       55.57      3.82 o 
   5  10   4       32.03       32.99      1.40 o 
  -6  11   4       12.28       11.87      0.84 o 
  -5  11   4      113.41      115.09      3.12 o 
  -4  11   4      404.32      413.65      8.77 o 
  -3  11   4      119.04      117.13      2.26 o 
  -2  11   4      522.95      531.11     11.66 o 
  -1  11   4       37.38       35.00      1.38 o 
   0  11   4      243.50      240.32      4.10 o 
   1  11   4       35.27       35.12      1.50 o 
   2  11   4       30.92       30.09      1.77 o 
   3  11   4       93.43       89.35      4.28 o 
   4  11   4       26.90       24.37      1.15 o 
  -6  12   4       88.99       87.12      2.12 o 
  -5  12   4       82.73       76.30      2.48 o 
  -4  12   4      927.70      914.14     13.15 o 
  -3  12   4      319.75      316.48      4.71 o 
  -2  12   4        1.39        1.07      0.35 o 
  -1  12   4       18.12       16.93      0.84 o 
   0  12   4       27.35       25.76      1.10 o 
   1  12   4       56.45       51.17      2.30 o 
   2  12   4      103.40       94.31      3.14 o 
   3  12   4       94.32       94.89      4.27 o 
   4  12   4       60.85       57.61      1.60 o 
  -6  13   4       11.61       12.92      0.75 o 
  -5  13   4       15.61       13.12      1.00 o 
  -4  13   4       14.44       15.66      1.72 o 
  -3  13   4       39.25       40.69      1.90 o 
  -2  13   4       78.35       76.08      2.71 o 
  -1  13   4      363.63      367.16      4.76 o 
   0  13   4      133.91      129.60      2.85 o 
   1  13   4       51.47       45.30      1.85 o 
   2  13   4        7.20        6.92      0.86 o 
   3  13   4       12.18       13.51      1.56 o 
   4  13   4        2.38        1.03      0.33 o 
  -6  14   4       23.17       20.23      1.19 o 
  -5  14   4       40.81       40.33      1.64 o 
  -4  14   4       67.40       64.61      3.37 o 
  -3  14   4       48.50       51.18      2.11 o 
  -2  14   4       85.23       81.29      4.03 o 
  -1  14   4       79.64       69.13      2.58 o 
   0  14   4        3.52        2.04      0.37 o 
   1  14   4       44.78       46.80      1.81 o 
   2  14   4       16.77       17.23      1.30 o 
   3  14   4       28.54       26.98      2.09 o 
   4  14   4       15.06       14.84      0.99 o 
  -5  15   4       77.14       77.86      2.12 o 
  -4  15   4       14.06       14.12      1.53 o 
  -3  15   4        9.21       12.58      1.50 o 
  -2  15   4       17.13       18.68      1.92 o 
  -1  15   4       98.23       82.76      2.82 o 
   0  15   4       30.03       33.79      1.49 o 
   1  15   4      203.98      200.87      3.66 o 
   2  15   4       75.93       73.51      4.87 o 
   3  15   4       31.83       31.11      2.06 o 
  -5  16   4        9.33        7.44      0.72 o 
  -4  16   4       22.64       22.13      1.81 o 
  -3  16   4       23.11       22.18      1.96 o 
  -2  16   4        5.85        6.52      1.12 o 
  -1  16   4       88.13       78.55      3.67 o 
   0  16   4      110.24       82.60      2.25 o 
   1  16   4       33.46       27.37      1.63 o 
   2  16   4        7.87        8.92      0.85 o 
   3  16   4       19.80       18.04      1.41 o 
  -5  17   4       15.26       13.96      1.00 o 
  -4  17   4       11.36       12.67      1.26 o 
  -3  17   4       11.55       10.73      1.31 o 
  -2  17   4      164.68      155.73      5.12 o 
  -1  17   4       18.20       16.07      1.83 o 
   0  17   4       37.20       41.81      3.28 o 
   1  17   4       76.65       78.75      2.59 o 
   2  17   4        9.41        7.88      0.73 o 
   3  17   4       13.20       12.34      1.00 o 
  -4  18   4       16.46       16.73      1.30 o 
  -3  18   4       41.80       43.53      2.44 o 
  -2  18   4       20.33       18.21      1.63 o 
  -1  18   4       23.61       21.99      1.99 o 
   0  18   4       28.99       26.50      2.23 o 
   1  18   4        9.09        7.55      0.73 o 
   2  18   4       46.73       47.22      2.23 o 
  -4  19   4       13.86       14.64      0.73 o 
  -3  19   4        3.50        3.02      0.59 o 
  -2  19   4       17.80       15.14      0.98 o 
  -1  19   4        5.03        4.83      0.87 o 
   0  19   4       27.39       27.91      2.10 o 
   1  19   4        2.38        2.21      0.48 o 
   2  19   4       28.24       26.42      1.20 o 
  -3  20   4        7.42        9.24      0.88 o 
  -2  20   4       44.94       47.04      2.24 o 
  -1  20   4       24.79       22.02      1.61 o 
   0  20   4       43.53       44.49      2.32 o 
   1  20   4        7.72        8.08      0.89 o 
  -2  21   4       45.43       51.53      2.01 o 
  -1  21   4       21.62       22.34      0.97 o 
   0  21   4       43.88       47.44      2.01 o 
  -3 -20   5        3.87        5.06      0.55 o 
  -2 -20   5       21.22       22.23      1.18 o 
  -3 -19   5       73.48       83.72      2.77 o 
  -2 -19   5       29.40       33.06      1.79 o 
   0 -19   5       34.20       35.71      1.66 o 
   1 -19   5       13.28       12.74      0.94 o 
  -4 -18   5       10.87       12.31      1.04 o 
  -3 -18   5       14.25       14.07      1.30 o 
  -2 -18   5       33.95       37.06      2.17 o 
  -1 -18   5       36.50       39.75      2.03 o 
   0 -18   5       10.27        9.41      1.00 o 
   1 -18   5        2.84        3.18      0.56 o 
   2 -18   5       20.43       19.82      1.06 o 
  -4 -17   5       18.84       20.87      1.52 o 
  -3 -17   5        4.26        2.19      0.60 o 
  -2 -17   5        2.50        3.31      0.72 o 
  -1 -17   5       53.80       60.99      2.82 o 
   0 -17   5        5.26        7.99      1.01 o 
   1 -17   5        2.43        2.28      0.52 o 
   2 -17   5       23.40       25.30      1.45 o 
  -5 -16   5       33.42       36.86      1.59 o 
  -4 -16   5       40.27       37.11      2.21 o 
  -3 -16   5       17.95       17.47      1.72 o 
  -2 -16   5        7.02        4.66      0.92 o 
  -1 -16   5       36.23       44.05      1.74 o 
   0 -16   5       17.76       18.03      1.63 o 
   1 -16   5       25.39       25.95      1.92 o 
   2 -16   5       17.00       17.64      1.36 o 
  -5 -15   5        0.34        0.27      0.17 o 
  -4 -15   5       47.88       49.03      1.98 o 
  -3 -15   5       87.44       86.11      3.93 o 
  -2 -15   5       60.60       67.30      3.50 o 
  -1 -15   5      119.14      123.70      3.92 o 
   0 -15   5        5.68        4.16      0.85 o 
   1 -15   5       14.70       14.84      1.54 o 
   2 -15   5       68.01       67.07      2.91 o 
   3 -15   5        9.49        9.20      0.75 o 
  -5 -14   5        2.09        2.14      0.36 o 
  -4 -14   5       44.24       45.21      1.98 o 
  -3 -14   5      181.36      188.92      8.04 o 
  -2 -14   5      134.51      119.87      3.43 o 
  -1 -14   5       33.96       32.03      1.61 o 
   0 -14   5        8.22        9.86      1.22 o 
   1 -14   5       31.80       32.38      2.36 o 
   2 -14   5       69.08       70.47      2.17 o 
   3 -14   5       15.86       15.70      1.14 o 
  -6 -13   5       21.86       18.35      1.18 o 
  -5 -13   5        2.22        2.48      0.43 o 
  -4 -13   5       45.14       48.76      2.39 o 
  -3 -13   5      100.96      102.03      2.56 o 
  -2 -13   5       20.08       23.78      1.43 o 
  -1 -13   5        5.74        8.05      1.26 o 
   0 -13   5      136.89      128.55      3.34 o 
   1 -13   5      111.36      108.04      4.44 o 
   2 -13   5       13.23       13.36      1.40 o 
   3 -13   5       88.52       96.27      3.07 o 
  -6 -12   5       39.96       36.19      1.90 o 
  -5 -12   5      178.52      174.63      3.55 o 
  -4 -12   5       40.03       40.36      1.97 o 
  -3 -12   5      363.17      347.55      5.75 o 
  -2 -12   5      154.48      165.20      3.33 o 
  -1 -12   5       33.84       27.92      2.29 o 
   0 -12   5       14.42       14.89      1.16 o 
   1 -12   5      122.43      112.84      4.58 o 
   2 -12   5       36.46       39.67      2.53 o 
   3 -12   5        3.57        4.97      0.53 o 
  -6 -11   5        6.27        4.34      0.74 o 
  -5 -11   5       68.52       71.23      6.60 o 
  -4 -11   5       26.96       26.16      1.68 o 
  -3 -11   5      303.34      298.50      4.30 o 
  -2 -11   5      311.47      298.63      5.12 o 
  -1 -11   5        5.35        7.95      0.60 o 
   0 -11   5      158.05      159.94      3.08 o 
   1 -11   5      102.23       97.97      4.27 o 
   2 -11   5      123.84      123.67      4.58 o 
   3 -11   5       10.60       11.52      1.18 o 
  -6 -10   5       45.83       40.99      2.38 o 
  -5 -10   5      178.23      179.29      3.74 o 
  -4 -10   5      326.29      315.40      5.46 o 
  -3 -10   5      533.67      523.94      5.78 o 
  -2 -10   5      684.82      670.95      6.32 o 
  -1 -10   5       34.61       33.42      1.23 o 
   0 -10   5       21.43       19.31      1.06 o 
   1 -10   5      236.14      235.26      6.60 o 
   2 -10   5        0.26        0.36      0.24 o 
   3 -10   5       38.56       45.02      2.48 o 
  -6  -9   5       53.12       53.18      2.84 o 
  -5  -9   5       51.45       48.50      3.12 o 
  -4  -9   5      267.46      262.15      4.92 o 
  -3  -9   5       44.65       47.01      1.44 o 
  -2  -9   5       53.19       46.26      1.53 o 
  -1  -9   5       35.17       34.02      1.15 o 
   0  -9   5      328.44      314.65      5.55 o 
   1  -9   5      502.86      509.80      6.81 o 
   2  -9   5       36.65       31.61      2.41 o 
   3  -9   5      236.73      231.81      5.89 o 
   4  -9   5       59.46       56.25      2.01 o 
  -7  -8   5        9.55        9.19      0.84 o 
  -6  -8   5       50.72       52.90      2.93 o 
  -5  -8   5      287.42      284.40      7.56 o 
  -4  -8   5      149.92      133.84      3.53 o 
  -3  -8   5      119.31      110.33      2.55 o 
  -2  -8   5      131.86      132.71      2.65 o 
  -1  -8   5      666.20      688.52      5.21 o 
   0  -8   5      160.14      165.61      3.00 o 
   1  -8   5      505.50      486.29     14.38 o 
   2  -8   5       71.05       68.61      3.56 o 
   3  -8   5       11.88       12.87      1.46 o 
   4  -8   5       12.21       10.51      0.98 o 
  -7  -7   5       90.73      101.75      3.02 o 
  -6  -7   5       54.68       54.98      1.99 o 
  -5  -7   5       32.01       35.01      2.68 o 
  -4  -7   5      429.85      419.42      4.23 o 
  -3  -7   5      101.42       96.39      1.94 o 
  -2  -7   5      173.33      188.04      5.15 o 
  -1  -7   5        2.07        2.38      0.95 o 
   0  -7   5      612.55      624.77      8.64 o 
   1  -7   5     1113.89     1122.60      9.88 o 
   2  -7   5      145.49      143.07      5.20 o 
   3  -7   5       51.65       48.57      2.89 o 
   4  -7   5       27.05       24.45      1.61 o 
  -7  -6   5       31.26       29.48      1.74 o 
  -6  -6   5        4.82        4.80      0.62 o 
  -5  -6   5        2.64        2.37      0.62 o 
  -4  -6   5      309.90      301.10      4.92 o 
  -3  -6   5      882.69      876.95      6.78 o 
  -2  -6   5      123.98      122.22      3.96 o 
  -1  -6   5       90.04       89.22      2.45 o 
   0  -6   5      109.88      105.74      4.08 o 
   1  -6   5      176.67      176.86      3.86 o 
   2  -6   5        0.71        0.28      0.26 o 
   3  -6   5        9.02        9.33      1.31 o 
   4  -6   5       38.54       37.44      2.11 o 
  -7  -5   5       21.77       21.58      1.04 o 
  -6  -5   5        0.93        1.13      0.44 o 
  -5  -5   5       27.26       24.50      2.03 o 
  -4  -5   5      572.37      596.99      9.99 o 
  -3  -5   5      590.46      591.32      9.04 o 
  -2  -5   5       51.00       56.11      2.56 o 
  -1  -5   5       48.56       54.47      1.84 o 
   0  -5   5      377.14      380.51      7.50 o 
   1  -5   5      172.24      185.11      3.87 o 
   2  -5   5        1.75        2.27      0.45 o 
   3  -5   5        1.14        1.15      0.56 o 
   4  -5   5      108.09      109.70      3.77 o 
  -7  -4   5       14.33       14.67      0.90 o 
  -6  -4   5       56.49       68.49      3.19 o 
  -5  -4   5      294.79      306.28      4.84 o 
  -4  -4   5      191.35      196.83      3.89 o 
  -3  -4   5      187.17      191.81      4.94 o 
  -2  -4   5       96.79      105.75      3.33 o 
  -1  -4   5       18.77       18.13      1.85 o 
   0  -4   5       63.86       69.53      3.12 o 
   1  -4   5       74.13       73.21      2.50 o 
   2  -4   5      177.07      183.95      4.06 o 
   3  -4   5       11.24        9.51      1.36 o 
   4  -4   5       30.79       32.65      2.14 o 
  -7  -3   5        9.94        9.63      0.76 o 
  -6  -3   5       77.08       79.84      3.50 o 
  -5  -3   5      108.68      119.67      3.02 o 
  -4  -3   5      240.89      244.56      5.62 o 
  -3  -3   5       74.53       71.69      2.91 o 
  -2  -3   5      402.18      430.08      6.28 o 
  -1  -3   5       98.25       99.45      2.22 o 
   0  -3   5      343.53      363.54      6.83 o 
   1  -3   5      261.26      278.63      5.16 o 
   2  -3   5       63.28       63.89      3.11 o 
   3  -3   5       53.31       58.89      3.38 o 
   4  -3   5       10.89       15.76      1.54 o 
  -7  -2   5       49.94       49.46      2.35 o 
  -6  -2   5      207.05      201.70      3.79 o 
  -5  -2   5       40.09       38.81      1.73 o 
  -4  -2   5       71.04       68.49      2.21 o 
  -3  -2   5      176.73      180.35      4.40 o 
  -2  -2   5       63.77       52.88      2.05 o 
  -1  -2   5       69.30       73.43      2.94 o 
   0  -2   5       57.52       60.24      2.69 o 
   1  -2   5      132.20      141.78      4.46 o 
   2  -2   5      103.74      116.01      3.13 o 
   3  -2   5        1.33        0.68      0.41 o 
   4  -2   5       45.88       40.75      2.52 o 
   5  -2   5        9.19        7.31      0.66 o 
  -7  -1   5       67.04       63.60      2.70 o 
  -6  -1   5      142.02      140.46      3.14 o 
  -5  -1   5      248.24      252.19      4.39 o 
  -4  -1   5      122.52      124.38      2.38 o 
  -3  -1   5      104.54      109.73      2.39 o 
  -2  -1   5      197.20      211.28      4.43 o 
  -1  -1   5       19.49       18.33      1.40 o 
   0  -1   5       59.72       52.44      2.40 o 
   1  -1   5       33.04       35.53      2.16 o 
   2  -1   5       21.39       22.46      1.36 o 
   3  -1   5       37.51       31.53      2.53 o 
   4  -1   5       10.22       11.00      1.34 o 
   5  -1   5       23.55       23.31      1.23 o 
  -7   0   5        5.80        5.43      0.80 o 
  -6   0   5      193.77      194.20      3.65 o 
  -5   0   5       41.85       44.53      1.86 o 
  -4   0   5        0.66        0.36      0.18 o 
  -3   0   5        1.47        1.68      0.46 o 
  -2   0   5      151.86      164.50      4.10 o 
  -1   0   5       36.00       32.76      1.80 o 
   0   0   5       27.29       30.45      1.77 o 
   1   0   5      107.32      106.49      3.61 o 
   2   0   5       42.90       42.23      1.83 o 
   3   0   5      332.58      305.48      7.79 o 
   4   0   5       38.84       49.88      2.84 o 
   5   0   5        0.12        0.17      0.17 o 
  -7   1   5       67.19       57.96      2.61 o 
  -6   1   5      141.76      136.46      4.74 o 
  -5   1   5      249.70      243.53      4.31 o 
  -4   1   5      124.55      125.04      3.05 o 
  -3   1   5      105.29      113.86      3.85 o 
  -2   1   5      196.87      219.61      4.95 o 
  -1   1   5       18.90       15.49      1.16 o 
   0   1   5       59.44       58.26      2.31 o 
   1   1   5       33.39       36.27      2.01 o 
   2   1   5       20.03       22.73      2.06 o 
   3   1   5       37.78       32.28      2.57 o 
   4   1   5       10.13        9.07      1.22 o 
   5   1   5       23.74       24.18      1.31 o 
  -7   2   5       50.11       43.28      2.25 o 
  -6   2   5      205.67      198.31      5.73 o 
  -5   2   5       41.20       37.50      1.70 o 
  -4   2   5       70.67       71.68      1.86 o 
  -3   2   5      178.51      186.95      5.12 o 
  -2   2   5       64.27       60.27      2.72 o 
   0   2   5       57.31       62.88      2.38 o 
   2   2   5      103.27      115.14      4.60 o 
   3   2   5        1.51        0.08      0.41 o 
   4   2   5       45.94       43.56      2.67 o 
   5   2   5        9.41        8.15      0.77 o 
  -7   3   5        9.91       10.46      1.10 o 
  -6   3   5       77.30       66.96      3.33 o 
  -5   3   5      106.56      111.71      4.00 o 
  -4   3   5      239.30      247.29      3.52 o 
  -3   3   5       74.43       77.08      3.37 o 
  -2   3   5      400.39      421.21      7.43 o 
  -1   3   5       96.87       98.36      2.83 o 
   0   3   5      344.46      366.55      6.05 o 
   2   3   5       61.81       54.30      2.41 o 
   3   3   5       53.80       61.64      3.53 o 
   4   3   5       10.76       13.67      1.50 o 
   5   3   5        5.98        8.09      0.75 o 
  -7   4   5       14.41       14.99      1.29 o 
  -6   4   5       56.42       63.96      3.25 o 
  -5   4   5      293.49      292.89      6.41 o 
  -4   4   5      190.95      183.87      3.08 o 
  -3   4   5      183.54      164.19      5.10 o 
  -2   4   5       95.70      106.07      3.86 o 
  -1   4   5       18.76       16.26      1.23 o 
   0   4   5       64.33       71.19      2.80 o 
   1   4   5       73.92       67.19      3.23 o 
   2   4   5      176.70      166.03      5.22 o 
   3   4   5       10.81       12.87      1.65 o 
   4   4   5       30.50       30.31      2.19 o 
   5   4   5      137.31      146.10      3.05 o 
  -7   5   5       21.48       23.46      1.57 o 
  -6   5   5        0.96        1.19      0.50 o 
  -5   5   5       27.21       20.30      1.68 o 
  -4   5   5      570.26      582.94      5.59 o 
  -3   5   5      591.25      549.81      9.59 o 
  -2   5   5       51.22       53.77      1.80 o 
  -1   5   5       50.38       49.53      2.28 o 
   0   5   5      373.85      376.88      6.75 o 
   1   5   5      170.18      170.50      3.65 o 
   2   5   5        1.72        1.70      0.59 o 
   3   5   5        1.11        1.75      0.65 o 
   4   5   5      108.11      112.70      4.13 o 
   5   5   5      143.11      148.88      2.91 o 
  -7   6   5       31.62       37.91      1.92 o 
  -6   6   5        4.67        5.40      0.97 o 
  -5   6   5        2.75        1.80      0.42 o 
  -4   6   5      309.54      295.78      4.05 o 
  -3   6   5      878.04      830.57     12.07 o 
  -2   6   5      122.98      120.70      3.14 o 
  -1   6   5       91.09       86.74      3.20 o 
   0   6   5      108.94       99.32      3.65 o 
   1   6   5      174.86      174.12      3.80 o 
   2   6   5        0.73        0.79      0.42 o 
   3   6   5        9.27        8.97      0.88 o 
   4   6   5       38.32       41.16      2.41 o 
  -7   7   5       91.36      104.44      3.02 o 
  -6   7   5       54.95       53.07      2.85 o 
  -5   7   5       31.38       36.36      1.70 o 
  -4   7   5      432.73      439.23      5.02 o 
  -3   7   5      101.14       95.45      2.17 o 
  -2   7   5      174.14      182.21      3.64 o 
  -1   7   5        1.86        1.17      0.41 o 
   0   7   5      610.71      608.64      5.48 o 
   1   7   5     1110.88     1080.00      9.73 o 
   2   7   5      145.95      146.68      5.39 o 
   3   7   5       51.32       50.17      2.81 o 
   4   7   5       27.13       26.02      1.85 o 
  -7   8   5        9.62        8.80      0.84 o 
  -6   8   5       50.76       54.30      2.81 o 
  -5   8   5      286.85      286.28      4.77 o 
  -4   8   5      148.83      151.50      3.52 o 
  -3   8   5      120.04      107.01      2.39 o 
  -2   8   5      132.21      132.65      4.81 o 
  -1   8   5      665.59      658.97      4.82 o 
   0   8   5      160.74      162.48      2.55 o 
   1   8   5      502.82      465.37      6.56 o 
   2   8   5       71.57       71.35      3.83 o 
   3   8   5       12.26       12.11      1.39 o 
   4   8   5       12.21       12.80      1.25 o 
  -7   9   5       31.68       30.10      1.40 o 
  -6   9   5       52.38       56.67      1.96 o 
  -5   9   5       50.69       51.13      2.02 o 
  -4   9   5      267.23      269.10      4.72 o 
  -3   9   5       44.35       46.72      1.63 o 
  -2   9   5       53.02       59.10      2.38 o 
  -1   9   5       35.94       36.78      1.17 o 
   0   9   5      330.65      305.81      3.62 o 
   1   9   5      503.44      471.05      6.62 o 
   2   9   5       36.90       34.57      2.70 o 
   3   9   5      236.16      231.72      6.07 o 
   4   9   5       59.15       57.75      2.42 o 
  -6  10   5       46.09       42.42      1.52 o 
  -5  10   5      178.65      171.82      3.66 o 
  -4  10   5      327.29      310.08      5.09 o 
  -3  10   5      532.93      519.75     11.10 o 
  -2  10   5      688.53      693.88     18.09 o 
  -1  10   5       34.22       32.50      1.14 o 
   0  10   5       21.61       19.42      0.94 o 
   1  10   5      238.27      239.46      6.93 o 
   2  10   5        0.35        1.52      0.67 o 
   3  10   5       39.43       38.39      2.43 o 
   4  10   5      123.69      127.80      3.26 o 
  -6  11   5        6.12        7.05      0.60 o 
  -5  11   5       67.40       65.56      2.21 o 
  -4  11   5       27.47       27.05      1.49 o 
  -3  11   5      303.36      297.48      7.27 o 
  -2  11   5      313.17      307.56      9.66 o 
  -1  11   5        5.26        6.43      0.59 o 
   0  11   5      160.30      160.85      2.74 o 
   1  11   5      103.95       90.60      3.05 o 
   2  11   5      125.28      123.65      5.04 o 
   3  11   5       10.26        9.88      0.81 o 
   4  11   5      101.73       95.51      2.41 o 
  -6  12   5       39.95       38.02      1.92 o 
  -5  12   5      180.01      169.98      5.14 o 
  -4  12   5       39.48       39.79      1.77 o 
  -3  12   5      365.53      356.54      8.03 o 
  -2  12   5      155.71      165.50      5.83 o 
  -1  12   5       33.67       26.14      1.21 o 
   0  12   5       14.32       12.39      0.90 o 
   1  12   5      125.09      117.45      4.79 o 
   2  12   5       37.37       40.29      2.80 o 
   3  12   5        3.75        5.04      0.72 o 
  -6  13   5       21.42       23.28      1.36 o 
  -5  13   5        2.05        1.59      0.34 o 
  -4  13   5       45.87       46.99      1.86 o 
  -3  13   5      100.69       99.05      4.24 o 
  -2  13   5       19.97       20.59      2.07 o 
  -1  13   5        5.86        7.76      1.39 o 
   0  13   5      137.19      119.00      2.76 o 
   1  13   5      112.33      110.31      3.31 o 
   2  13   5       12.97       11.13      1.46 o 
   3  13   5       88.64       90.38      3.22 o 
  -6  14   5       23.02       23.75      1.19 o 
  -5  14   5        2.30        2.20      0.38 o 
  -4  14   5       44.64       43.31      1.68 o 
  -3  14   5      182.27      185.90      5.74 o 
  -2  14   5      134.32      119.17      4.90 o 
  -1  14   5       34.48       30.26      1.64 o 
   0  14   5        7.96        7.51      0.68 o 
   1  14   5       30.92       28.18      1.64 o 
   2  14   5       69.71       70.98      3.40 o 
   3  14   5       15.50       14.27      1.18 o 
  -5  15   5        0.30        0.40      0.15 o 
  -4  15   5       47.88       45.38      2.59 o 
  -3  15   5       86.93       83.94      3.76 o 
  -2  15   5       61.54       63.97      3.52 o 
  -1  15   5      119.57      124.27      5.09 o 
   0  15   5        5.71        4.48      0.65 o 
   1  15   5       14.54       14.61      1.95 o 
   2  15   5       68.39       59.71      3.82 o 
   3  15   5        9.27        8.85      0.82 o 
  -5  16   5       34.40       36.98      1.54 o 
  -4  16   5       39.80       37.29      2.18 o 
  -3  16   5       17.39       16.92      1.62 o 
  -2  16   5        7.29        3.65      0.82 o 
  -1  16   5       35.59       43.01      2.91 o 
   0  16   5       18.35       17.49      1.18 o 
   1  16   5       25.35       24.68      1.35 o 
   2  16   5       16.99       17.60      1.41 o 
  -4  17   5       18.11       18.81      1.41 o 
  -3  17   5        4.61        2.63      0.41 o 
  -2  17   5        2.53        2.22      0.63 o 
  -1  17   5       54.39       59.56      3.21 o 
   0  17   5        5.20        6.67      0.68 o 
   1  17   5        2.27        1.79      0.34 o 
   2  17   5       23.75       24.44      1.44 o 
  -4  18   5       10.45       11.60      0.66 o 
  -3  18   5       13.99       12.28      0.76 o 
  -2  18   5       33.92       33.93      2.08 o 
  -1  18   5       36.41       39.22      2.41 o 
   0  18   5       10.36        8.36      0.66 o 
   1  18   5        2.75        2.88      0.45 o 
  -3  19   5       72.68       77.15      2.61 o 
  -2  19   5       29.38       32.65      1.87 o 
  -1  19   5       12.75       17.65      1.45 o 
   0  19   5       34.28       35.54      1.98 o 
   1  19   5       13.56       12.08      0.94 o 
  -3  20   5        3.87        5.10      0.56 o 
  -2  20   5       21.33       22.07      0.87 o 
  -1  20   5       27.63       24.25      1.40 o 
   0  20   5        4.11        4.45      0.60 o 
  -3 -18   6       12.08       12.09      1.01 o 
  -2 -18   6       16.21       15.97      1.18 o 
   0 -18   6        2.09        1.41      0.30 o 
  -4 -17   6       63.34       69.04      2.34 o 
  -3 -17   6        6.62        7.86      0.94 o 
  -2 -17   6       11.21       13.36      1.25 o 
  -1 -17   6      138.95      141.12      3.60 o 
   0 -17   6       57.14       59.17      2.25 o 
   1 -17   6       20.37       24.14      1.31 o 
  -4 -16   6       61.98       67.82      2.63 o 
  -3 -16   6       22.92       23.28      1.76 o 
  -2 -16   6       60.68       55.82      2.80 o 
  -1 -16   6      127.28      134.16      4.00 o 
   0 -16   6       19.97       21.72      1.54 o 
   1 -16   6       86.39       99.63      3.07 o 
  -5 -15   6        4.90        5.84      0.60 o 
  -4 -15   6       11.98       12.56      1.24 o 
  -3 -15   6        4.05        5.80      0.96 o 
  -2 -15   6       17.30       24.05      1.98 o 
  -1 -15   6        4.02        3.66      0.47 o 
   0 -15   6       49.17       52.48      2.61 o 
   1 -15   6       86.44       96.68      3.34 o 
   2 -15   6       46.66       51.17      1.96 o 
  -5 -14   6       21.88       20.20      1.27 o 
  -4 -14   6       55.47       60.46      2.13 o 
  -3 -14   6       86.61      100.28      4.12 o 
  -2 -14   6       55.70       69.91      3.51 o 
  -1 -14   6       33.32       33.34      1.55 o 
   0 -14   6       80.44       86.58      2.62 o 
   1 -14   6       15.92       16.79      1.52 o 
   2 -14   6       45.27       45.67      2.08 o 
  -5 -13   6       31.20       30.78      1.31 o 
  -4 -13   6       84.86       86.17      2.67 o 
  -3 -13   6       38.56       32.96      4.39 o 
  -2 -13   6       35.92       38.12      2.70 o 
  -1 -13   6       13.30       14.43      1.62 o 
   0 -13   6        5.94        6.28      0.95 o 
   1 -13   6       44.75       46.33      2.71 o 
   2 -13   6       39.90       43.38      1.54 o 
  -6 -12   6       43.34       38.53      1.83 o 
  -5 -12   6        1.11        0.93      0.32 o 
  -4 -12   6      137.11      146.74      3.60 o 
  -3 -12   6      262.53      290.37      5.37 o 
  -2 -12   6      155.27      159.88      5.62 o 
  -1 -12   6      125.24      125.33      4.85 o 
   0 -12   6       53.77       52.67      2.14 o 
   1 -12   6       14.58       18.57      1.80 o 
   2 -12   6       67.32       64.19      2.88 o 
   3 -12   6        8.83        9.67      0.76 o 
  -6 -11   6      129.89      126.92      3.65 o 
  -5 -11   6       34.32       35.61      1.55 o 
  -4 -11   6       12.00       12.23      1.49 o 
  -3 -11   6      131.00      132.08      6.85 o 
  -2 -11   6       37.74       32.60      3.28 o 
  -1 -11   6        8.83        7.99      0.89 o 
   0 -11   6       67.36       73.34      4.79 o 
   1 -11   6      113.58      113.21      4.54 o 
   2 -11   6       17.72       19.12      1.67 o 
   3 -11   6       16.92       15.26      0.76 o 
  -6 -10   6       18.04       14.91      1.37 o 
  -5 -10   6        0.23        0.11      0.16 o 
  -4 -10   6       79.72       87.53      2.85 o 
  -3 -10   6      128.95      127.31      3.57 o 
  -2 -10   6       80.16       78.06      2.78 o 
  -1 -10   6       15.71       14.64      1.20 o 
   0 -10   6       44.57       45.53      3.23 o 
   1 -10   6       11.39       13.60      1.61 o 
   2 -10   6       41.59       41.89      2.56 o 
   3 -10   6       58.65       62.34      1.68 o 
  -6  -9   6        3.44        4.92      0.85 o 
  -5  -9   6        6.39        6.66      1.15 o 
  -4  -9   6      370.89      369.14      8.39 o 
  -3  -9   6      213.95      213.53      3.60 o 
  -2  -9   6      441.93      420.78      6.45 o 
  -1  -9   6      144.17      134.63      3.58 o 
   0  -9   6       73.50       66.97      2.51 o 
   1  -9   6      130.45      124.43      4.85 o 
   2  -9   6       37.05       37.03      2.49 o 
   3  -9   6       62.92       74.90      2.87 o 
  -7  -8   6        8.62       10.48      0.83 o 
  -6  -8   6       80.61       76.90      3.37 o 
  -5  -8   6       19.52       21.52      2.06 o 
  -4  -8   6      231.29      237.54      4.75 o 
  -3  -8   6      220.87      220.20      3.10 o 
  -2  -8   6      181.66      177.45      2.66 o 
  -1  -8   6      435.13      408.62      7.09 o 
   0  -8   6     1065.37     1036.01     11.36 o 
   1  -8   6       61.72       62.58      2.32 o 
   2  -8   6       40.80       42.74      2.74 o 
   3  -8   6       96.97      106.81      3.63 o 
  -7  -7   6       69.23       76.97      2.45 o 
  -6  -7   6       12.97       13.62      1.48 o 
  -5  -7   6      165.39      166.49      5.73 o 
  -4  -7   6      247.01      252.49      3.88 o 
  -3  -7   6      128.05      136.75      2.39 o 
  -2  -7   6       68.07       66.12      1.54 o 
  -1  -7   6      251.53      252.18      3.88 o 
   0  -7   6      143.02      142.91      2.95 o 
   1  -7   6        1.09        1.15      0.35 o 
   2  -7   6       26.46       25.58      2.17 o 
   3  -7   6       16.26       20.01      1.65 o 
  -7  -6   6       17.45       21.27      1.38 o 
  -6  -6   6       36.51       33.77      2.38 o 
  -5  -6   6        2.17        2.30      0.46 o 
  -4  -6   6      107.82      107.60      2.48 o 
  -3  -6   6       14.48       15.48      0.93 o 
  -2  -6   6        3.67        4.49      0.37 o 
  -1  -6   6       29.01       32.81      1.29 o 
   0  -6   6      136.99      138.51      3.46 o 
   1  -6   6       74.94       78.89      3.84 o 
   2  -6   6       59.19       61.17      3.37 o 
   3  -6   6       54.32       54.23      2.81 o 
   4  -6   6       44.08       43.43      1.68 o 
  -7  -5   6       10.83       14.76      1.21 o 
  -6  -5   6       73.94       83.83      3.79 o 
  -5  -5   6      159.66      151.42      3.74 o 
  -4  -5   6      206.72      234.12      4.58 o 
  -3  -5   6       15.98       15.42      0.86 o 
  -2  -5   6       92.78      103.63      1.91 o 
  -1  -5   6       44.79       43.95      1.51 o 
   0  -5   6      162.88      169.00      3.76 o 
   1  -5   6       25.54       25.90      2.20 o 
   2  -5   6       67.83       64.44      3.52 o 
   3  -5   6       29.62       30.83      2.19 o 
   4  -5   6       98.31      102.83      2.79 o 
  -7  -4   6       42.85       46.64      2.21 o 
  -6  -4   6       49.60       50.96      3.00 o 
  -5  -4   6       17.08       16.06      1.66 o 
  -4  -4   6     1091.06     1052.08     11.85 o 
  -3  -4   6      618.28      589.55      5.38 o 
  -2  -4   6      390.13      373.40      8.14 o 
  -1  -4   6       74.30       70.87      2.55 o 
   0  -4   6       66.15       61.88      2.22 o 
   1  -4   6      129.18      133.40      3.44 o 
   2  -4   6       64.58       65.01      3.56 o 
   3  -4   6       14.38       12.80      1.43 o 
   4  -4   6       12.66       14.68      1.13 o 
  -7  -3   6        3.97        2.99      0.60 o 
  -6  -3   6       33.51       33.09      2.13 o 
  -5  -3   6      292.10      288.58      7.10 o 
  -4  -3   6       59.13       52.03      2.99 o 
  -3  -3   6       72.06       80.30      1.72 o 
  -2  -3   6       13.63       14.96      1.44 o 
  -1  -3   6      231.22      235.62      5.48 o 
   0  -3   6        4.23        3.33      0.52 o 
   1  -3   6       12.69       12.04      1.72 o 
   2  -3   6        7.98        6.67      1.15 o 
   3  -3   6        2.91        3.48      0.81 o 
   4  -3   6        4.57        4.69      0.68 o 
  -7  -2   6       11.49       10.72      0.70 o 
  -6  -2   6       23.72       24.64      1.25 o 
  -5  -2   6        0.64        0.95      0.47 o 
  -4  -2   6       98.32      100.55      4.14 o 
  -3  -2   6      248.58      243.15      3.44 o 
  -2  -2   6      169.51      172.18      4.92 o 
  -1  -2   6        7.41        6.29      1.67 o 
   0  -2   6       85.68       82.53      2.43 o 
   1  -2   6        8.41        6.04      0.72 o 
   2  -2   6       69.50       72.11      3.72 o 
   3  -2   6       87.28       98.41      4.11 o 
   4  -2   6        0.54        0.78      0.32 o 
  -7  -1   6      131.75      126.57      2.45 o 
  -6  -1   6        6.65        6.93      0.68 o 
  -5  -1   6       33.27       33.87      2.40 o 
  -4  -1   6       43.78       43.98      1.88 o 
  -3  -1   6       18.90       17.11      1.48 o 
  -2  -1   6      144.24      141.44      3.08 o 
  -1  -1   6       75.71       76.12      3.07 o 
   0  -1   6      131.78      124.69      2.36 o 
   1  -1   6      152.67      155.15      5.18 o 
   2  -1   6      262.11      243.08      6.85 o 
   3  -1   6      157.29      159.90      5.26 o 
   4  -1   6       36.18       35.66      1.91 o 
  -7   0   6        5.80        6.91      0.78 o 
  -6   0   6        0.21        1.87      0.63 o 
  -5   0   6      207.40      193.15      5.72 o 
  -4   0   6        4.84        7.03      0.76 o 
  -3   0   6        0.00        0.12      0.16 o 
  -2   0   6        0.01        0.34      0.30 o 
  -1   0   6        1.37        2.17      0.59 o 
   0   0   6       16.15       17.21      2.03 o 
   1   0   6      294.51      285.40     10.57 o 
   2   0   6      447.89      440.58      9.16 o 
   3   0   6       12.98       13.32      1.53 o 
   4   0   6       83.61       83.86      2.96 o 
  -7   1   6      132.14      130.95      3.34 o 
  -6   1   6        6.72        7.11      0.69 o 
  -5   1   6       33.73       31.80      1.55 o 
  -4   1   6       43.82       46.79      1.90 o 
  -3   1   6       18.22       16.12      0.88 o 
  -2   1   6      144.12      142.71      4.48 o 
  -1   1   6       75.94       75.96      3.30 o 
   0   1   6      131.42      127.91      4.35 o 
   1   1   6      153.19      151.94      3.44 o 
   2   1   6      261.70      241.06      6.72 o 
   3   1   6      157.60      153.23      5.12 o 
   4   1   6       36.87       32.22      1.84 o 
  -7   2   6       11.28       10.39      0.95 o 
  -6   2   6       23.49       22.57      1.65 o 
  -5   2   6        0.56        0.26      0.18 o 
  -4   2   6       96.06      102.00      2.30 o 
  -3   2   6      247.07      251.33      3.53 o 
  -2   2   6      166.95      165.20      5.81 o 
  -1   2   6        7.02        5.94      0.93 o 
   0   2   6       86.27       80.88      3.55 o 
   1   2   6        8.91        5.90      0.77 o 
   2   2   6       70.40       69.52      3.59 o 
   3   2   6       87.71       92.19      3.94 o 
   4   2   6        0.53        0.38      0.27 o 
  -7   3   6        4.08        3.45      0.56 o 
  -6   3   6       33.89       31.63      1.40 o 
  -5   3   6      292.19      290.34      5.30 o 
  -4   3   6       60.28       48.96      1.59 o 
  -3   3   6       72.79       77.68      1.99 o 
  -2   3   6       13.69       13.59      0.99 o 
  -1   3   6      229.92      240.25      6.05 o 
   0   3   6        4.37        3.12      0.70 o 
   1   3   6       12.90        9.92      0.90 o 
   2   3   6        8.11        7.39      0.78 o 
   3   3   6        3.03        3.05      0.73 o 
   4   3   6        4.62        4.54      0.68 o 
  -7   4   6       42.29       46.17      1.94 o 
  -6   4   6       50.17       46.61      2.67 o 
  -5   4   6       16.95       13.84      1.49 o 
  -4   4   6     1092.81     1028.84     23.41 o 
  -3   4   6      616.64      586.75      8.57 o 
  -2   4   6      385.28      379.36      5.50 o 
  -1   4   6       74.59       71.75      3.38 o 
   0   4   6       66.85       64.88      3.32 o 
   1   4   6      128.74      123.76      3.19 o 
   2   4   6       62.85       64.72      2.31 o 
   3   4   6       14.38       13.27      1.45 o 
   4   4   6       12.90       16.10      1.22 o 
  -7   5   6       10.92       13.22      1.01 o 
  -6   5   6       73.41       83.94      3.40 o 
  -5   5   6      161.36      151.13      4.84 o 
  -4   5   6      208.69      208.04      4.05 o 
  -3   5   6       16.29       13.92      0.86 o 
  -2   5   6       93.09      102.60      3.94 o 
  -1   5   6       44.79       44.12      2.70 o 
   0   5   6      161.97      169.55      5.49 o 
   1   5   6       25.06       28.69      1.55 o 
   2   5   6       67.80       67.29      2.38 o 
   3   5   6       29.45       29.36      2.11 o 
   4   5   6       98.12      105.65      2.95 o 
  -7   6   6       17.92       19.23      1.17 o 
  -6   6   6       36.10       38.74      2.28 o 
  -5   6   6        2.26        2.07      0.58 o 
  -4   6   6      108.95      110.55      2.99 o 
  -3   6   6       14.13       14.47      0.89 o 
  -2   6   6        3.52        8.63      1.17 o 
  -1   6   6       29.72       33.95      1.68 o 
   0   6   6      135.25      129.85      4.89 o 
   1   6   6       75.74       74.19      3.78 o 
   2   6   6       59.28       62.28      2.27 o 
   3   6   6       54.61       57.88      2.84 o 
   4   6   6       43.85       46.28      1.82 o 
  -7   7   6       69.62       70.78      2.11 o 
  -6   7   6       13.38       15.31      1.40 o 
  -5   7   6      162.28      167.15      3.57 o 
  -4   7   6      245.88      254.79      4.61 o 
  -3   7   6      129.24      135.25      2.30 o 
  -2   7   6       68.43       70.51      3.30 o 
  -1   7   6      253.34      248.92      4.66 o 
   0   7   6      142.64      139.81      4.52 o 
   1   7   6        1.14        1.86      0.64 o 
   2   7   6       26.77       28.15      1.52 o 
   3   7   6       16.18       16.19      1.82 o 
   4   7   6      101.88      101.55      2.42 o 
  -6   8   6       80.08       80.77      3.12 o 
  -5   8   6       20.12       20.82      1.23 o 
  -4   8   6      229.65      214.93      4.24 o 
  -3   8   6      220.82      216.59      4.20 o 
  -2   8   6      182.01      179.88      5.32 o 
  -1   8   6      432.47      405.34      6.07 o 
   0   8   6     1065.25     1016.34      9.60 o 
   1   8   6       60.88       59.94      3.48 o 
   2   8   6       40.82       42.78      1.82 o 
   3   8   6       96.80       99.59      4.30 o 
  -6   9   6        3.74        4.91      0.75 o 
  -5   9   6        6.61        7.00      0.86 o 
  -4   9   6      370.61      364.79      5.53 o 
  -3   9   6      213.52      219.03      4.30 o 
  -2   9   6      441.92      425.28      6.10 o 
  -1   9   6      144.01      134.19      3.55 o 
   0   9   6       73.69       64.99      2.49 o 
   1   9   6      129.98      125.15      5.02 o 
   2   9   6       37.48       38.33      1.66 o 
   3   9   6       63.75       64.34      3.35 o 
  -6  10   6       17.56       16.88      1.31 o 
  -5  10   6        0.19       -0.01      0.20 o 
  -4  10   6       79.77       84.37      2.63 o 
  -3  10   6      129.04      126.41      4.51 o 
  -2  10   6       80.07       77.02      2.60 o 
  -1  10   6       15.53       15.15      1.21 o 
   0  10   6       45.10       48.48      2.17 o 
   1  10   6       11.18        9.21      1.36 o 
   2  10   6       42.49       39.63      2.53 o 
   3  10   6       59.22       58.58      1.51 o 
  -6  11   6      129.27      135.17      3.42 o 
  -5  11   6       33.95       34.04      2.18 o 
  -4  11   6       11.30       13.05      1.01 o 
  -3  11   6      129.31      126.52      4.56 o 
  -2  11   6       38.72       36.00      1.76 o 
  -1  11   6        8.95        9.67      0.96 o 
   0  11   6       68.39       62.00      2.43 o 
   1  11   6      114.05      104.81      2.91 o 
   2  11   6       17.87       17.01      1.59 o 
   3  11   6       17.41       14.91      1.04 o 
  -6  12   6       42.92       45.20      1.81 o 
  -5  12   6        1.08        0.64      0.33 o 
  -4  12   6      137.37      140.48      3.23 o 
  -3  12   6      262.41      281.04      6.76 o 
  -2  12   6      156.34      157.99      5.71 o 
  -1  12   6      125.91      123.25      3.38 o 
   0  12   6       53.72       51.52      2.19 o 
   1  12   6       14.35       17.20      1.16 o 
   2  12   6       67.69       64.04      2.97 o 
   3  12   6        8.81        8.70      0.72 o 
  -6  13   6       66.05       61.99      1.84 o 
  -5  13   6       31.65       30.26      1.85 o 
  -4  13   6       83.55       81.65      2.34 o 
  -3  13   6       38.11       35.11      2.36 o 
  -2  13   6       35.60       41.57      2.89 o 
  -1  13   6       13.32       12.95      1.07 o 
   0  13   6        5.58        5.58      0.73 o 
   1  13   6       44.54       40.34      1.70 o 
   2  13   6       39.49       39.30      2.17 o 
  -5  14   6       21.74       19.13      1.35 o 
  -4  14   6       55.78       58.14      1.84 o 
  -3  14   6       86.51       95.11      2.67 o 
  -2  14   6       55.96       65.82      2.34 o 
  -1  14   6       33.54       35.02      1.68 o 
   0  14   6       81.11       86.25      3.30 o 
   1  14   6       16.49       15.77      1.01 o 
   2  14   6       43.69       41.51      2.03 o 
  -4  15   6       11.92       11.07      0.58 o 
  -3  15   6        4.06        5.58      0.61 o 
  -2  15   6       17.62       23.51      1.81 o 
  -1  15   6        4.16        4.32      0.67 o 
   0  15   6       49.78       49.68      1.89 o 
   1  15   6       87.63       89.23      2.53 o 
   2  15   6       46.24       46.67      1.90 o 
  -4  16   6       62.60       59.48      3.79 o 
  -3  16   6       23.30       20.92      1.10 o 
  -2  16   6       60.66       54.28      2.61 o 
  -1  16   6      127.78      132.76      4.53 o 
   0  16   6       20.71       20.68      1.11 o 
   1  16   6       87.26       92.75      2.96 o 
  -4  17   6       63.19       63.04      2.15 o 
  -3  17   6        6.49        7.24      0.58 o 
  -2  17   6       10.63       11.14      1.09 o 
  -1  17   6      138.88      143.29      4.30 o 
   0  17   6       56.54       54.51      1.57 o 
   1  17   6       20.30       21.62      1.19 o 
  -3  18   6       11.57       10.40      0.59 o 
  -2  18   6       16.06       15.39      0.82 o 
  -1  18   6       36.17       41.45      1.81 o 
   0  18   6        2.14        1.60      0.30 o 
  -2  19   6      123.44      126.29      1.95 o 
  -3 -17   7        4.45        4.72      0.56 o 
  -2 -17   7      107.21      103.86      2.62 o 
  -4 -16   7        0.27        0.55      0.19 o 
  -3 -16   7       88.61       98.06      2.99 o 
  -2 -16   7        4.47        5.21      0.70 o 
  -1 -16   7       58.47       62.10      2.05 o 
   0 -16   7       41.86       41.65      1.49 o 
  -4 -15   7       58.84       63.56      2.32 o 
  -3 -15   7       28.91       27.78      1.78 o 
  -2 -15   7       75.14       83.70      3.15 o 
  -1 -15   7       34.17       34.28      1.81 o 
   0 -15   7       98.07      114.08      2.99 o 
   1 -15   7      123.49      137.03      2.84 o 
  -4 -14   7        7.48        6.27      0.82 o 
  -3 -14   7        4.82        3.89      0.74 o 
  -2 -14   7       25.67       23.80      1.83 o 
  -1 -14   7        5.70        7.44      1.00 o 
   0 -14   7        9.82       11.79      1.10 o 
   1 -14   7       49.71       55.15      2.10 o 
  -5 -13   7       34.60       31.45      1.36 o 
  -4 -13   7      122.11      132.61      3.99 o 
  -3 -13   7       25.10       20.96      1.79 o 
  -2 -13   7      139.46      150.13      4.88 o 
  -1 -13   7      138.99      148.70      3.02 o 
   0 -13   7       29.90       30.76      1.71 o 
   1 -13   7       49.25       50.46      2.25 o 
  -5 -12   7       44.89       45.29      1.43 o 
  -4 -12   7       11.53       15.43      2.10 o 
  -3 -12   7       14.99       17.57      1.72 o 
  -2 -12   7       31.87       35.40      2.50 o 
  -1 -12   7       23.45       24.85      2.00 o 
   0 -12   7       39.25       40.12      2.20 o 
   1 -12   7        3.36        4.11      0.76 o 
   2 -12   7       23.18       24.70      1.32 o 
  -6 -11   7       85.72       91.22      2.59 o 
  -5 -11   7      112.03      118.69      3.94 o 
  -4 -11   7       49.17       51.53      2.07 o 
  -3 -11   7        4.41        4.92      0.69 o 
  -2 -11   7      121.76      136.05      5.05 o 
  -1 -11   7       34.26       30.88      2.31 o 
   0 -11   7       12.25       11.44      0.94 o 
   1 -11   7       44.43       49.01      2.66 o 
   2 -11   7       46.04       48.59      2.09 o 
  -6 -10   7        5.65        5.23      0.70 o 
  -5 -10   7       31.69       35.01      1.41 o 
  -4 -10   7       29.03       30.17      1.58 o 
  -3 -10   7      163.07      180.17      4.08 o 
  -2 -10   7       25.89       25.66      2.23 o 
  -1 -10   7       16.80       19.69      1.38 o 
   0 -10   7        5.26        4.70      0.64 o 
   1 -10   7       12.70       12.03      1.38 o 
   2 -10   7       84.76       97.26      3.21 o 
  -6  -9   7       20.95       24.93      1.61 o 
  -5  -9   7       35.40       36.12      2.39 o 
  -4  -9   7       17.71       18.18      1.24 o 
  -3  -9   7      249.30      239.40      5.73 o 
  -2  -9   7       89.20       90.69      4.29 o 
  -1  -9   7      133.98      125.98      3.49 o 
   0  -9   7      119.74      125.41      3.33 o 
   1  -9   7       84.55       83.93      3.71 o 
   2  -9   7       49.52       53.81      2.54 o 
  -6  -8   7       59.63       61.69      2.67 o 
  -5  -8   7       15.33       14.51      1.56 o 
  -4  -8   7       53.94       59.14      1.83 o 
  -3  -8   7       67.44       78.04      2.53 o 
  -2  -8   7      212.68      204.67      6.47 o 
  -1  -8   7      157.01      153.48      3.86 o 
   0  -8   7       73.49       73.90      2.61 o 
   1  -8   7       68.10       68.63      2.25 o 
   2  -8   7       55.83       61.14      2.83 o 
   3  -8   7       34.42       35.93      1.51 o 
  -6  -7   7        2.16        2.03      0.55 o 
  -5  -7   7       14.29       15.88      1.66 o 
  -4  -7   7       53.12       48.05      1.66 o 
  -3  -7   7      319.19      327.74      5.74 o 
  -2  -7   7      257.25      248.35      7.16 o 
  -1  -7   7        0.30        0.47      0.17 o 
   0  -7   7       21.59       21.79      2.46 o 
   1  -7   7        2.08        2.06      0.64 o 
   2  -7   7        0.88        0.77      0.37 o 
   3  -7   7       14.88       14.73      1.06 o 
  -6  -6   7       34.13       39.14      2.27 o 
  -5  -6   7        0.66        0.75      0.26 o 
  -4  -6   7       25.76       29.54      1.37 o 
  -3  -6   7      285.88      290.72      4.07 o 
  -2  -6   7      290.79      273.84      4.10 o 
  -1  -6   7       36.15       36.03      1.44 o 
   0  -6   7       92.52       94.55      2.98 o 
   1  -6   7       26.91       27.97      1.53 o 
   2  -6   7       28.60       26.62      1.99 o 
   3  -6   7       13.61       16.31      1.20 o 
  -7  -5   7       21.16       22.98      1.24 o 
  -6  -5   7       15.13       16.87      1.53 o 
  -5  -5   7       47.85       38.49      1.81 o 
  -4  -5   7       93.69       93.27      2.29 o 
  -3  -5   7        0.46        0.62      0.25 o 
  -2  -5   7      295.36      294.98      5.18 o 
  -1  -5   7      418.61      417.49      8.76 o 
   0  -5   7       61.63       69.35      3.50 o 
   1  -5   7       23.51       23.50      2.06 o 
   2  -5   7       25.63       25.13      1.96 o 
   3  -5   7       29.56       32.26      1.75 o 
  -7  -4   7        0.06        0.40      0.19 o 
  -6  -4   7       92.46       92.95      3.63 o 
  -5  -4   7      372.07      360.36      5.56 o 
  -4  -4   7      186.21      179.30      3.14 o 
  -3  -4   7       82.52       77.73      2.11 o 
  -2  -4   7      170.79      171.06      2.98 o 
  -1  -4   7      218.59      215.54      5.88 o 
   0  -4   7       20.68       18.97      1.81 o 
   1  -4   7       60.81       66.36      3.43 o 
   2  -4   7       17.73       18.75      1.73 o 
   3  -4   7       14.43       13.11      1.15 o 
  -7  -3   7       59.90       66.55      2.27 o 
  -6  -3   7       22.59       18.91      1.13 o 
  -5  -3   7      125.81      126.55      3.27 o 
  -4  -3   7       72.98       63.73      2.34 o 
  -3  -3   7       14.53       15.78      1.07 o 
  -2  -3   7       28.57       26.84      1.66 o 
  -1  -3   7      133.80      126.90      3.09 o 
   0  -3   7       43.66       42.09      1.79 o 
   1  -3   7       18.86       20.29      1.90 o 
   2  -3   7        0.12        0.14      0.26 o 
   3  -3   7        8.51        8.27      0.95 o 
  -7  -2   7        0.98        1.14      0.32 o 
  -6  -2   7        2.49        1.66      0.36 o 
  -5  -2   7       37.00       38.92      1.82 o 
  -4  -2   7       44.94       44.14      1.92 o 
  -3  -2   7      368.73      345.82      4.43 o 
  -2  -2   7       68.64       68.73      2.30 o 
  -1  -2   7        4.67        7.49      1.10 o 
   0  -2   7       42.48       43.27      1.82 o 
   1  -2   7       97.53       96.18      4.11 o 
   2  -2   7       50.21       53.42      2.93 o 
   3  -2   7        8.77        9.89      1.04 o 
  -7  -1   7       51.56       52.67      2.04 o 
  -6  -1   7       41.44       42.71      1.68 o 
  -5  -1   7      104.83       99.62      2.89 o 
  -4  -1   7       54.82       50.40      2.11 o 
  -3  -1   7       13.44       12.83      1.06 o 
  -2  -1   7       78.30       74.90      2.80 o 
  -1  -1   7      325.08      331.24      7.40 o 
   0  -1   7       62.01       57.54      2.55 o 
   1  -1   7      286.42      279.92      6.94 o 
   2  -1   7       33.41       30.18      2.20 o 
   3  -1   7       36.72       33.73      1.94 o 
  -7   0   7        4.18        2.20      0.44 o 
  -6   0   7        3.27        3.98      0.72 o 
  -5   0   7      130.59      126.47      4.65 o 
  -4   0   7       73.47       70.67      2.47 o 
  -3   0   7       65.45       60.84      2.28 o 
  -2   0   7        8.37       10.58      0.92 o 
  -1   0   7       45.99       45.57      2.76 o 
   0   0   7       32.72       34.34      1.62 o 
   1   0   7        1.96        0.96      0.31 o 
   2   0   7       10.97       12.49      1.40 o 
   3   0   7        0.37        0.70      0.32 o 
  -7   1   7       50.11       48.38      1.88 o 
  -6   1   7       41.32       43.42      2.28 o 
  -5   1   7      105.52      102.85      4.18 o 
  -4   1   7       54.72       49.68      2.06 o 
  -3   1   7       13.38       12.07      1.01 o 
  -2   1   7       77.40       74.94      3.63 o 
  -1   1   7      324.31      329.06      7.51 o 
   0   1   7       61.89       58.36      3.10 o 
   1   1   7      287.20      278.96      6.49 o 
   2   1   7       33.06       30.69      2.20 o 
   3   1   7       36.39       35.33      1.96 o 
  -7   2   7        0.86        0.95      0.30 o 
  -6   2   7        2.73        2.08      0.52 o 
  -5   2   7       36.36       34.31      2.41 o 
  -4   2   7       43.84       43.40      1.91 o 
  -3   2   7      372.02      352.37      5.47 o 
  -2   2   7       70.31       71.93      2.41 o 
  -1   2   7        4.49        4.31      0.89 o 
   0   2   7       42.62       42.62      2.73 o 
   1   2   7       97.03      100.33      5.46 o 
   2   2   7       50.70       56.98      2.93 o 
   3   2   7        8.76       10.19      1.04 o 
  -7   3   7       59.53       58.51      1.85 o 
  -6   3   7       22.64       22.59      1.57 o 
  -5   3   7      128.12      126.51      4.58 o 
  -4   3   7       73.21       74.15      2.46 o 
  -3   3   7       14.61       13.57      1.07 o 
  -2   3   7       28.06       24.71      1.43 o 
  -1   3   7      133.96      128.97      3.15 o 
   0   3   7       43.04       44.91      2.86 o 
   1   3   7       18.86       17.26      1.61 o 
   2   3   7        0.13        0.14      0.33 o 
   3   3   7        8.56        7.53      0.87 o 
  -6   4   7       91.77       93.81      2.12 o 
  -5   4   7      371.35      373.94      7.74 o 
  -4   4   7      183.87      177.94      3.74 o 
  -3   4   7       85.19       78.36      2.59 o 
  -2   4   7      169.81      172.19      4.01 o 
  -1   4   7      217.96      210.52      4.11 o 
   0   4   7       21.44       21.77      2.00 o 
   1   4   7       60.63       63.61      2.19 o 
   2   4   7       17.37       17.27      1.02 o 
   3   4   7       14.47       13.22      1.09 o 
  -6   5   7       14.73       14.02      0.80 o 
  -5   5   7       47.53       43.61      2.62 o 
  -4   5   7       93.09       92.40      2.65 o 
  -3   5   7        0.55        0.69      0.27 o 
  -2   5   7      293.53      294.25      5.06 o 
  -1   5   7      415.37      412.22      8.73 o 
   0   5   7       60.85       61.70      3.41 o 
   1   5   7       23.78       23.91      2.01 o 
   2   5   7       25.32       26.86      1.52 o 
   3   5   7       29.48       33.24      1.61 o 
  -6   6   7       34.34       34.53      1.20 o 
  -5   6   7        0.75        0.54      0.39 o 
  -4   6   7       26.31       29.08      2.27 o 
  -3   6   7      285.89      292.27      4.97 o 
  -2   6   7      289.17      267.43      7.22 o 
  -1   6   7       36.04       31.70      1.66 o 
   0   6   7       92.29       90.58      4.14 o 
   1   6   7       27.06       25.78      2.10 o 
   2   6   7       28.18       28.92      1.28 o 
   3   6   7       13.65       17.20      1.05 o 
  -6   7   7        2.08        1.75      0.41 o 
  -5   7   7       13.96       17.79      1.59 o 
  -4   7   7       52.19       47.18      2.88 o 
  -3   7   7      319.15      319.01      5.85 o 
  -2   7   7      256.94      252.06      4.72 o 
  -1   7   7        0.31        1.11      0.49 o 
   0   7   7       21.52       21.73      2.04 o 
   1   7   7        2.00        2.22      0.64 o 
   2   7   7        1.03        0.57      0.31 o 
  -6   8   7       58.98       53.68      2.02 o 
  -5   8   7       15.09       15.69      1.43 o 
  -4   8   7       53.64       60.92      3.22 o 
  -3   8   7       67.84       64.53      2.27 o 
  -2   8   7      213.41      198.41      4.17 o 
  -1   8   7      157.74      146.02      5.19 o 
   0   8   7       73.06       79.00      3.85 o 
   1   8   7       68.44       62.41      3.22 o 
   2   8   7       55.92       58.11      2.54 o 
  -6   9   7       21.33       19.80      1.16 o 
  -5   9   7       35.64       34.13      1.99 o 
  -4   9   7       17.73       16.93      1.09 o 
  -3   9   7      249.48      237.18      4.23 o 
  -2   9   7       88.71       92.27      2.82 o 
  -1   9   7      134.65      127.56      4.80 o 
   0   9   7      119.97      121.92      4.72 o 
   1   9   7       83.70       84.76      3.68 o 
   2   9   7       48.99       48.76      2.26 o 
  -6  10   7        5.59        4.93      0.54 o 
  -5  10   7       31.47       35.53      1.91 o 
  -4  10   7       28.47       28.46      1.39 o 
  -3  10   7      163.35      173.19      5.54 o 
  -2  10   7       26.14       25.84      1.99 o 
  -1  10   7       16.82       20.65      1.89 o 
   0  10   7        4.91        4.57      0.92 o 
   1  10   7       12.91       12.60      1.37 o 
   2  10   7       84.76       88.13      2.88 o 
  -5  11   7      111.91      120.42      3.18 o 
  -4  11   7       49.48       54.42      1.86 o 
  -3  11   7        4.23        4.08      0.54 o 
  -2  11   7      122.03      124.13      4.16 o 
  -1  11   7       36.03       32.92      2.32 o 
   0  11   7       12.18       12.49      1.44 o 
   1  11   7       44.42       45.35      2.50 o 
   2  11   7       45.67       38.51      1.77 o 
  -5  12   7       45.14       44.38      1.69 o 
  -4  12   7       11.72       14.43      0.92 o 
  -3  12   7       15.40       17.22      1.08 o 
  -2  12   7       31.40       30.98      1.95 o 
  -1  12   7       23.78       24.60      1.92 o 
   0  12   7       38.59       41.49      2.50 o 
   1  12   7        3.46        3.56      0.67 o 
   2  12   7       23.47       23.37      1.25 o 
  -4  13   7      121.66      129.13      2.55 o 
  -3  13   7       24.77       20.21      1.27 o 
  -2  13   7      138.74      139.41      3.77 o 
  -1  13   7      139.87      142.10      4.28 o 
   0  13   7       30.39       32.62      2.07 o 
   1  13   7       49.75       52.74      2.35 o 
  -4  14   7        7.77        6.73      0.53 o 
  -3  14   7        4.22        3.89      0.46 o 
  -2  14   7       26.25       25.91      1.88 o 
  -1  14   7        5.82        6.70      0.85 o 
   0  14   7       10.12       11.54      1.12 o 
   1  14   7       50.26       53.37      2.12 o 
  -4  15   7       58.74       55.83      2.03 o 
  -3  15   7       29.08       25.63      1.08 o 
  -2  15   7       75.93       82.97      1.97 o 
  -1  15   7       34.78       34.53      1.67 o 
   0  15   7       97.59      105.37      3.27 o 
   1  15   7      122.31      128.68      2.77 o 
  -3  16   7       89.87       93.02      4.47 o 
  -2  16   7        4.20        4.15      0.48 o 
  -1  16   7       57.73       68.69      2.49 o 
   0  16   7       42.58       41.52      1.07 o 
  -3  17   7        4.24        3.69      0.44 o 
  -2  17   7      105.65      105.61      2.79 o 
  -1  17   7      110.51      103.26      2.64 o 
  -3 -15   8       17.45       18.66      1.07 o 
  -2 -15   8        7.16        7.35      0.67 o 
  -3 -14   8        8.96       10.88      0.96 o 
  -2 -14   8       10.17        9.78      0.91 o 
  -1 -14   8       58.22       57.93      1.83 o 
  -4 -13   8      114.71      116.03      2.93 o 
  -3 -13   8        3.09        3.85      0.63 o 
  -2 -13   8      200.12      212.85      4.75 o 
  -1 -13   8       73.24       69.90      2.42 o 
   0 -13   8       49.98       52.30      1.73 o 
  -4 -12   8        1.40        0.73      0.29 o 
  -3 -12   8       75.06       80.07      3.09 o 
  -2 -12   8       12.84       12.41      1.27 o 
  -1 -12   8       15.39       17.11      1.36 o 
   0 -12   8        4.75        5.86      0.69 o 
  -4 -11   8        1.64        2.39      0.52 o 
  -3 -11   8       99.77      107.83      3.84 o 
  -2 -11   8       67.48       67.53      3.13 o 
  -1 -11   8       29.28       32.55      2.05 o 
   0 -11   8       35.64       32.01      1.61 o 
   1 -11   8       18.01       16.68      1.08 o 
  -5 -10   8       50.72       48.40      2.11 o 
  -4 -10   8       66.38       69.11      2.82 o 
  -3 -10   8       41.54       47.64      2.68 o 
  -2 -10   8       80.85       83.08      3.66 o 
  -1 -10   8       70.74       72.01      3.24 o 
   0 -10   8        1.25        1.08      0.25 o 
   1 -10   8       64.16       72.34      2.58 o 
  -5  -9   8       13.62       12.38      1.14 o 
  -4  -9   8       53.45       58.42      3.88 o 
  -3  -9   8       14.21       14.30      1.53 o 
  -2  -9   8        0.62        1.04      0.41 o 
  -1  -9   8        7.83        7.58      1.12 o 
   0  -9   8        1.90        1.88      0.49 o 
   1  -9   8       42.32       49.62      2.29 o 
  -6  -8   8      180.35      194.51      3.52 o 
  -5  -8   8       16.57       16.54      1.37 o 
  -4  -8   8       17.28       16.25      1.05 o 
  -3  -8   8        1.71        1.70      0.56 o 
  -2  -8   8       45.99       46.81      2.94 o 
  -1  -8   8       17.00       16.20      1.15 o 
   0  -8   8       20.88       22.49      1.27 o 
   1  -8   8       72.00       79.29      3.03 o 
   2  -8   8       21.42       18.76      1.09 o 
  -6  -7   8       13.82       16.53      1.11 o 
  -5  -7   8        2.24        2.23      0.56 o 
  -4  -7   8      147.34      149.78      2.61 o 
  -3  -7   8        5.64        5.09      0.62 o 
  -2  -7   8        2.96        3.24      0.83 o 
  -1  -7   8       55.63       56.25      2.57 o 
   0  -7   8       11.32        9.68      1.55 o 
   1  -7   8       64.27       64.13      1.80 o 
   2  -7   8       56.21       67.80      2.24 o 
  -6  -6   8      114.37      115.70      3.05 o 
  -5  -6   8       96.67      109.30      3.67 o 
  -4  -6   8       45.91       47.35      1.49 o 
  -3  -6   8       46.27       48.76      3.74 o 
  -2  -6   8       12.96       13.59      1.64 o 
  -1  -6   8       73.52       71.19      2.89 o 
   0  -6   8       27.49       26.54      2.92 o 
   1  -6   8       28.30       28.53      1.27 o 
   2  -6   8       28.43       28.62      1.53 o 
  -6  -5   8        0.30        1.49      0.38 o 
  -5  -5   8       78.74       84.20      2.34 o 
  -4  -5   8      172.03      165.32      3.47 o 
  -3  -5   8      106.84       98.44      2.78 o 
  -2  -5   8       95.84       94.76      2.91 o 
  -1  -5   8      315.41      318.45      4.09 o 
   0  -5   8       38.79       38.96      1.77 o 
   1  -5   8       35.46       35.92      1.50 o 
   2  -5   8        2.84        4.69      0.64 o 
  -6  -4   8        2.13        2.01      0.45 o 
  -5  -4   8       84.28       85.10      2.37 o 
  -4  -4   8      108.17       98.25      2.69 o 
  -3  -4   8       49.94       53.32      1.71 o 
  -2  -4   8      283.98      292.01      8.32 o 
  -1  -4   8       62.93       67.13      2.20 o 
   0  -4   8       77.62       74.75      3.34 o 
   1  -4   8       11.63       11.08      1.11 o 
   2  -4   8       18.42       19.47      1.34 o 
  -6  -3   8      126.59      126.90      3.35 o 
  -5  -3   8      192.35      205.27      4.60 o 
  -4  -3   8       83.00       83.71      4.78 o 
  -3  -3   8       78.72       75.47      2.06 o 
  -2  -3   8       74.92       73.36      2.61 o 
  -1  -3   8      170.65      167.55      5.07 o 
   0  -3   8      249.08      235.35      4.85 o 
   1  -3   8       77.57       79.51      3.24 o 
   2  -3   8        3.37        3.63      0.60 o 
  -6  -2   8       24.09       30.72      1.20 o 
  -5  -2   8       49.01       56.91      1.92 o 
  -4  -2   8        4.30        3.38      0.79 o 
  -3  -2   8      110.76      105.34      2.44 o 
  -2  -2   8        4.99        5.50      1.03 o 
  -1  -2   8       13.45       15.95      1.61 o 
   0  -2   8      330.04      324.02      4.64 o 
   1  -2   8        0.08        0.24      0.19 o 
   2  -2   8       63.54       67.78      2.53 o 
  -6  -1   8       75.29       74.46      2.38 o 
  -5  -1   8      116.57      132.10      4.45 o 
  -4  -1   8      145.54      137.91      4.80 o 
  -3  -1   8       93.31       90.95      2.27 o 
  -2  -1   8       81.50       76.81      2.42 o 
  -1  -1   8      108.21      103.49      4.14 o 
   0  -1   8      119.52      119.49      2.83 o 
   1  -1   8       61.41       60.21      2.78 o 
   2  -1   8        3.13        3.15      0.55 o 
  -6   0   8      103.60       90.59      2.50 o 
  -5   0   8        7.60        9.27      1.19 o 
  -4   0   8      251.71      255.91      4.60 o 
  -3   0   8      128.54      111.22      2.51 o 
  -2   0   8        1.17        1.35      0.33 o 
  -1   0   8      603.44      600.09     10.11 o 
   0   0   8      505.79      480.91      8.33 o 
   1   0   8        3.53        3.56      0.68 o 
   2   0   8       14.82       15.77      1.20 o 
  -6   1   8       74.66       74.05      2.68 o 
  -5   1   8      115.63      124.48      4.31 o 
  -4   1   8      146.52      135.89      3.34 o 
  -3   1   8       92.02       92.17      2.27 o 
  -2   1   8       81.32       79.77      2.52 o 
  -1   1   8      106.94      102.05      4.21 o 
   0   1   8      119.71      121.78      4.27 o 
   1   1   8       61.66       63.64      2.71 o 
   2   1   8        3.08        3.04      0.51 o 
  -6   2   8       24.82       25.67      1.54 o 
  -5   2   8       48.60       48.08      2.66 o 
  -4   2   8        3.95        2.82      0.48 o 
  -3   2   8      110.22      106.35      3.01 o 
  -2   2   8        5.29        4.60      0.59 o 
  -1   2   8       13.47       14.00      1.56 o 
   0   2   8      331.96      346.29      7.30 o 
   1   2   8        0.09       -0.10      0.15 o 
   2   2   8       63.71       63.28      2.22 o 
  -6   3   8      127.00      132.19      3.37 o 
  -5   3   8      193.34      202.72      5.39 o 
  -4   3   8       80.87       84.72      2.57 o 
  -3   3   8       78.34       74.53      2.51 o 
  -2   3   8       75.35       71.47      2.42 o 
  -1   3   8      171.20      170.88      5.49 o 
   0   3   8      249.38      252.06      6.30 o 
   1   3   8       78.46       77.04      2.92 o 
   2   3   8        3.39        2.09      0.41 o 
  -6   4   8        2.24        1.75      0.39 o 
  -5   4   8       83.76       83.18      3.40 o 
  -4   4   8      107.35      104.17      2.81 o 
  -3   4   8       49.78       49.14      2.03 o 
  -2   4   8      286.32      288.12      5.38 o 
  -1   4   8       63.20       62.94      3.33 o 
   0   4   8       78.56       81.88      3.60 o 
   1   4   8       11.60       10.89      1.13 o 
  -6   5   8        0.43        0.62      0.26 o 
  -5   5   8       79.02       81.79      3.29 o 
  -4   5   8      171.97      167.81      3.45 o 
  -3   5   8      108.07      100.99      2.87 o 
  -2   5   8       97.08       96.30      2.81 o 
  -1   5   8      315.18      313.64      7.41 o 
   0   5   8       38.31       40.15      2.51 o 
   1   5   8       34.89       34.56      1.99 o 
  -6   6   8      114.77      110.26      2.55 o 
  -5   6   8       96.61      102.40      3.57 o 
  -4   6   8       46.31       45.07      1.73 o 
  -3   6   8       45.91       44.15      1.88 o 
  -2   6   8       12.66       14.54      1.10 o 
  -1   6   8       72.64       71.06      2.26 o 
   0   6   8       26.93       25.79      1.99 o 
   1   6   8       27.96       28.99      1.81 o 
  -5   7   8        2.20        1.93      0.51 o 
  -4   7   8      149.14      150.78      4.79 o 
  -3   7   8        5.70        5.73      0.67 o 
  -2   7   8        3.14        3.04      0.49 o 
  -1   7   8       54.66       56.96      2.01 o 
   0   7   8       11.40       10.39      1.26 o 
   1   7   8       64.50       63.63      2.64 o 
  -5   8   8       15.95       15.69      1.28 o 
  -4   8   8       17.40       18.11      1.62 o 
  -3   8   8        1.78        2.45      0.61 o 
  -2   8   8       46.25       46.01      1.88 o 
  -1   8   8       17.42       17.42      1.11 o 
   0   8   8       20.54       22.91      1.81 o 
   1   8   8       72.17       71.41      2.71 o 
  -5   9   8       14.25       13.38      1.10 o 
  -4   9   8       53.24       58.75      2.78 o 
  -3   9   8       14.39       14.11      0.96 o 
  -2   9   8        0.60        0.61      0.25 o 
  -1   9   8        7.81        6.97      0.68 o 
   0   9   8        1.80        2.31      0.59 o 
   1   9   8       41.74       40.22      1.94 o 
  -5  10   8       50.66       52.87      1.99 o 
  -4  10   8       67.71       74.13      2.97 o 
  -3  10   8       40.94       43.51      1.57 o 
  -2  10   8       80.91       76.32      2.26 o 
  -1  10   8       71.80       72.76      2.12 o 
   0  10   8        1.46        1.33      0.42 o 
   1  10   8       65.09       61.35      2.25 o 
  -5  11   8       80.76       83.81      2.17 o 
  -4  11   8        1.61        2.28      0.52 o 
  -3  11   8       99.55      101.79      3.60 o 
  -2  11   8       67.54       64.34      1.95 o 
  -1  11   8       29.16       30.89      1.31 o 
   0  11   8       36.00       32.87      1.87 o 
   1  11   8       17.70       15.63      1.04 o 
  -4  12   8        1.52        1.23      0.38 o 
  -3  12   8       74.29       77.96      2.98 o 
  -2  12   8       13.17       11.40      0.76 o 
  -1  12   8       15.72       15.59      0.87 o 
   0  12   8        4.59        5.35      0.70 o 
  -4  13   8      115.67      119.30      2.87 o 
  -3  13   8        2.85        2.57      0.50 o 
  -2  13   8      199.03      198.58      2.79 o 
  -1  13   8       72.53       70.99      2.50 o 
   0  13   8       50.10       55.02      1.97 o 
  -3  14   8        8.96        9.69      0.86 o 
  -2  14   8       10.81       12.54      1.02 o 
  -1  14   8       58.89       62.26      1.35 o 
  -3  15   8       18.04       18.57      1.02 o 
  -2  15   8        7.09        6.92      0.65 o 
  -3 -12   9       53.63       52.82      1.78 o 
  -2 -12   9       89.63       96.03      2.41 o 
  -3 -11   9       28.13       29.65      1.52 o 
  -2 -11   9       19.15       22.31      1.34 o 
  -1 -11   9       38.43       36.77      1.42 o 
  -4 -10   9       29.15       30.10      1.35 o 
  -3 -10   9       23.79       23.03      1.46 o 
  -2 -10   9        1.54        1.45      0.40 o 
  -1 -10   9        3.25        3.46      0.53 o 
  -4  -9   9        9.03        8.19      0.79 o 
  -3  -9   9       29.75       29.21      1.76 o 
  -2  -9   9       53.62       54.78      2.49 o 
  -1  -9   9       13.62       15.22      1.20 o 
  -4  -8   9       21.28       20.34      1.29 o 
  -3  -8   9        7.87        8.38      0.99 o 
  -2  -8   9       68.97       70.68      2.99 o 
  -1  -8   9       10.10        9.47      1.03 o 
   0  -8   9        4.09        3.93      0.49 o 
  -4  -7   9       54.51       51.66      2.14 o 
  -3  -7   9       20.52       21.30      1.65 o 
  -2  -7   9        6.38        6.92      0.98 o 
  -1  -7   9        8.14        9.30      1.08 o 
   0  -7   9        9.44        9.64      0.88 o 
  -4  -6   9       46.14       48.12      2.13 o 
  -3  -6   9        0.38        0.37      0.30 o 
  -2  -6   9       40.35       39.68      2.42 o 
  -1  -6   9       11.61       12.31      1.29 o 
   0  -6   9        2.42        2.20      0.32 o 
  -4  -5   9       38.14       36.07      2.51 o 
  -3  -5   9       68.41       66.79      3.05 o 
  -2  -5   9       14.47       14.25      1.50 o 
  -1  -5   9        5.45        5.78      0.93 o 
   0  -5   9        2.12        2.13      0.32 o 
  -5  -4   9       51.59       54.84      2.26 o 
  -4  -4   9       70.13       70.45      1.90 o 
  -3  -4   9       15.49       17.31      1.58 o 
  -2  -4   9       25.37       23.42      1.95 o 
  -1  -4   9      131.69      131.29      4.49 o 
   0  -4   9       16.33       16.21      0.89 o 
  -5  -3   9       92.76      102.57      3.18 o 
  -4  -3   9       15.69       14.63      0.87 o 
  -3  -3   9      154.12      152.43      3.03 o 
  -2  -3   9       89.22       84.87      2.52 o 
  -1  -3   9      268.54      267.35      8.37 o 
   0  -3   9      107.80      103.61      6.53 o 
   1  -3   9       15.62       13.88      0.90 o 
  -5  -2   9       70.00       66.06      2.61 o 
  -4  -2   9       33.93       32.85      1.98 o 
  -3  -2   9      149.67      151.92      2.59 o 
  -2  -2   9        2.90        3.76      0.73 o 
  -1  -2   9       89.42       91.40      5.49 o 
   0  -2   9      202.22      205.56      5.22 o 
   1  -2   9       21.59       20.55      1.19 o 
  -5  -1   9       19.14       18.24      1.38 o 
  -4  -1   9       40.34       35.82      2.11 o 
  -3  -1   9      175.69      171.60      2.78 o 
  -2  -1   9      187.24      187.78      3.81 o 
  -1  -1   9       23.50       21.23      1.62 o 
   0  -1   9       59.72       56.95      2.09 o 
   1  -1   9      146.38      145.00      3.29 o 
  -6   0   9        9.69        9.54      0.76 o 
  -5   0   9        8.65       11.00      1.10 o 
  -4   0   9      175.41      191.87      4.92 o 
  -3   0   9       20.92       21.84      1.00 o 
  -2   0   9      235.81      233.38      5.89 o 
  -1   0   9      105.86      105.88      3.69 o 
   0   0   9      310.37      302.32      5.07 o 
   1   0   9       22.12       22.55      1.35 o 
  -6   1   9        7.06        6.95      0.64 o 
  -5   1   9       19.32       21.50      1.51 o 
  -4   1   9       39.45       38.00      2.21 o 
  -3   1   9      175.76      172.05      2.78 o 
  -2   1   9      185.96      191.31      5.32 o 
  -1   1   9       23.47       22.19      1.71 o 
   0   1   9       59.36       58.62      2.33 o 
  -6   2   9       51.82       49.37      1.63 o 
  -5   2   9       69.79       68.45      2.67 o 
  -4   2   9       32.95       34.89      2.12 o 
  -3   2   9      148.01      155.33      3.23 o 
  -2   2   9        2.96        2.63      0.64 o 
  -1   2   9       88.68       93.00      3.51 o 
   0   2   9      199.49      203.04      4.41 o 
  -5   3   9       94.99      102.11      3.21 o 
  -4   3   9       15.23       16.99      1.07 o 
  -3   3   9      153.97      159.04      3.25 o 
  -2   3   9       90.14       82.61      2.22 o 
  -1   3   9      270.21      276.58      6.07 o 
   0   3   9      109.31      108.20      3.26 o 
  -5   4   9       50.77       51.98      2.24 o 
  -4   4   9       70.14       72.83      2.03 o 
  -3   4   9       15.45       18.12      1.08 o 
  -2   4   9       25.78       25.09      1.22 o 
  -1   4   9      131.30      130.84      4.15 o 
   0   4   9       16.15       15.71      1.25 o 
  -5   5   9       10.99        9.11      0.91 o 
  -4   5   9       38.01       38.41      1.42 o 
  -3   5   9       68.83       68.28      2.06 o 
  -2   5   9       14.53       13.65      0.90 o 
  -1   5   9        5.36        5.06      0.82 o 
   0   5   9        2.04        1.73      0.41 o 
  -5   6   9      118.29      123.63      3.18 o 
  -4   6   9       45.61       48.55      2.34 o 
  -3   6   9        0.34        0.50      0.23 o 
  -2   6   9       40.03       41.10      1.52 o 
  -1   6   9       11.37       11.39      1.19 o 
   0   6   9        2.55        2.91      0.52 o 
  -5   7   9       37.26       37.58      1.64 o 
  -4   7   9       54.67       54.10      2.38 o 
  -3   7   9       21.39       22.62      1.10 o 
  -2   7   9        6.04        6.27      0.80 o 
  -1   7   9        8.21        8.62      1.00 o 
   0   7   9        9.70       11.37      0.99 o 
  -5   8   9        7.17        5.99      0.60 o 
  -4   8   9       21.68       20.29      1.39 o 
  -3   8   9        7.66        8.11      0.63 o 
  -2   8   9       68.79       65.03      1.78 o 
  -1   8   9       10.11        9.59      1.01 o 
   0   8   9        4.50        4.13      0.56 o 
  -4   9   9        8.81        8.91      0.87 o 
  -3   9   9       30.70       28.18      1.07 o 
  -2   9   9       54.25       52.66      1.51 o 
  -1   9   9       13.82       14.48      1.15 o 
   0   9   9        7.07        6.92      0.68 o 
  -4  10   9       28.76       30.45      1.47 o 
  -3  10   9       24.15       22.47      1.36 o 
  -2  10   9        1.44        1.04      0.21 o 
  -1  10   9        3.21        3.22      0.50 o 
  -4  11   9       72.38       72.09      1.98 o 
  -3  11   9       27.81       28.58      1.42 o 
  -2  11   9       19.41       20.33      1.01 o 
  -1  11   9       39.20       41.13      1.56 o 
  -3  12   9       54.07       51.84      1.67 o 
  -2  -7  10       12.44       12.60      0.89 o 
  -3  -6  10       44.23       40.54      1.62 o 
  -2  -6  10       22.61       22.34      1.28 o 
  -3  -5  10        4.66        3.81      0.54 o 
  -2  -5  10       11.72       12.10      0.99 o 
  -1  -5  10       54.07       49.96      1.78 o 
  -3  -4  10      158.25      145.67      3.32 o 
  -2  -4  10        6.94        7.29      0.82 o 
  -1  -4  10        3.63        3.45      0.52 o 
  -3  -3  10       31.03       28.49      1.49 o 
  -2  -3  10       84.01       80.78      2.74 o 
  -1  -3  10       68.25       69.21      2.34 o 
  -3  -2  10       21.45       22.20      1.33 o 
  -2  -2  10       42.26       42.37      2.01 o 
  -1  -2  10      104.03       99.49      2.87 o 
  -4  -1  10        7.78        8.16      0.67 o 
  -3  -1  10       45.14       42.00      1.79 o 
  -2  -1  10       32.86       34.08      1.82 o 
  -1  -1  10       12.57       11.40      1.00 o 
  -4   0  10        7.87        9.07      0.74 o 
  -3   0  10       38.12       32.87      1.55 o 
  -2   0  10        2.52        2.25      0.34 o 
  -1   0  10       22.05       20.61      1.34 o 
  -4   1  10        7.49        7.58      0.68 o 
  -3   1  10       45.56       40.13      1.63 o 
  -2   1  10       32.93       33.35      1.63 o 
  -1   1  10       12.63       11.96      0.65 o 
  -4   2  10      134.29      120.34      2.70 o 
  -3   2  10       20.64       23.48      1.45 o 
  -2   2  10       42.36       39.85      3.61 o 
  -1   2  10      103.76       97.59      1.86 o 
  -4   3  10      176.69      169.39      3.17 o 
  -3   3  10       31.64       30.51      1.60 o 
  -2   3  10       85.18       74.86      7.39 o 
  -1   3  10       68.04       66.24      4.42 o 
  -4   4  10       77.42       72.03      2.02 o 
  -3   4  10      159.88      154.93      3.46 o 
  -2   4  10        6.92        6.50      0.76 o 
  -1   4  10        3.56        3.21      0.50 o 
  -4   5  10       70.15       66.46      1.85 o 
  -3   5  10        4.59        4.10      0.54 o 
  -2   5  10       12.43       14.07      1.02 o 
  -1   5  10       54.40       51.23      1.67 o 
  -3   6  10       43.61       40.46      1.53 o 
  -2   6  10       22.68       22.01      1.19 o 
  -2   7  10       12.10       11.93      0.80 o 
                                                 
